# Supplementary material for: 4-Hy­droxy-2-methyl-1,1-dioxo-2H-1λ6,2- benzothia­zine-3-carb­oxy­lic acid hemihydrate
Source: Acta Crystallogr Sect E Struct Rep Online. 2012 Feb 4;68(Pt 3):o621–2. doi: 10.1107/S1600536812004291 (PMC3295419; doi:10.1107/S1600536812004291)
Supplement: Supplementary file 1 [file e-68-0o621-sup1.cif]

##############################################################################
#                                                                            #
# This CIF contains the data in a paper accepted for publication in          #
# Acta Crystallographica Section E. It conforms to the requirements of       #
# Notes for Authors for Acta Crystallographica Section E, and has been       #
# peer reviewed under the auspices of the IUCr Commission on Journals.       #
#                                                                            #
# Full details of the Crystallographic Information File format               #
# are given in the paper "The Crystallographic Information File (CIF):       #
# a New Standard Archive File for Crystallography" by S. R. Hall, F. H.      #
# Allen and I. D. Brown [Acta Cryst. (1991), A47, 655-685].                  #
#                                                                            #
# The current version of the core CIF dictionary is obtainable from          #
# ftp://ftp.iucr.org/pub/cif_core.dic.                                       #
#                                                                            #
# Software is freely available for graphical display of the structure(s)     #
# in this CIF. For information consult the CIF software page                 #
# http://www.iucr.org/resources/cif/software.                                #
#                                                                            #
# This file may be used for bona fide research purposes within the           #
# scientific community so long as proper attribution is given to the journal # 
# article from which it was obtained.                                        #
#                                                                            #
##############################################################################
data_global
_audit_creation_method     ?
_journal_date_recd_electronic     2012-01-30
_journal_date_accepted     2012-02-01
_journal_name_full     'Acta Crystallographica, Section E'
_journal_year     2012
_journal_volume     68
_journal_issue      3
_journal_page_first     o621
_journal_page_last     o622
_journal_paper_category     QO
_journal_paper_doi     10.1107/S1600536812004291
_journal_coeditor_code     HB6618
_publ_contact_author
;
Muhammad Nawaz Tahir
University of Sargodha
Department of Physics
Sargodha
Pakistan
;
_publ_contact_author_email     'dmntahir_uos@yahoo.com'
_publ_contact_author_fax     '0092 48 32 22 121'
_publ_contact_author_phone     '0092 48 92 30 914'
_publ_section_title
;
4-Hydroxy-2-methyl-1,1-dioxo-2<i>H</i>-1\l^6^,2- benzothiazine-3-carboxylic acid
hemihydrate
;
loop_
    _publ_author_name
    _publ_author_address
    'Farhana Aman'
;
University of Sargodha
Department of Chemistry
Sargodha
Pakistan
;
    'Waseeq Ahmad Siddiqui'
;
University of Sargodha
Department of Chemistry
Sargodha
Pakistan
;
    'Adnan Ashraf'
;
University of Sargodha
Department of Chemistry
Sargodha
Pakistan
;
    'Tahir, M. Nawaz'
;
University of Sargodha
Department of Physics
Sargodha
Pakistan
;
data_I
_audit_creation_method     SHELXL-97
_chemical_name_systematic
;
4-Hydroxy-2-methyl-1,1-dioxo-2<i>H</i>-1\l^6^,2- benzothiazine-3-carboxylic
acid hemihydrate
;
_chemical_name_common     ?
_chemical_formula_moiety     'C10 H9 N O5 S, 0.5(H2 O)'
_chemical_formula_sum     'C10 H10 N1 O5.5 S1'
_chemical_formula_iupac     'C10 H9 N O5 S, 0.5H2 O'
_chemical_formula_weight     264.25
_symmetry_cell_setting     triclinic
_symmetry_space_group_name_H-M     'P -1'
_symmetry_space_group_name_Hall     '-P 1'
loop_
    _symmetry_equiv_pos_site_id
    _symmetry_equiv_pos_as_xyz
    1 x,y,z
    2 -x,-y,-z
_cell_length_a     7.1837(2)
_cell_length_b     8.5847(3)
_cell_length_c     17.9814(4)
_cell_angle_alpha     87.6050(10)
_cell_angle_beta     89.713(2)
_cell_angle_gamma     87.1740(10)
_cell_volume     1106.59(6)
_cell_formula_units_Z     4
_cell_measurement_reflns_used     3468
_cell_measurement_theta_min     2.27
_cell_measurement_theta_max     26.00
_cell_measurement_temperature     296(2)
_exptl_crystal_description     prism
_exptl_crystal_colour     'light green'
_exptl_crystal_size_max     0.35
_exptl_crystal_size_mid     0.25
_exptl_crystal_size_min     0.22
_exptl_crystal_density_diffrn     1.586
_exptl_crystal_density_meas     ?
_exptl_crystal_density_method     'not measured'
_exptl_crystal_F_000     548
_exptl_absorpt_coefficient_mu     0.308
_exptl_absorpt_correction_type     multi-scan
_exptl_absorpt_process_details     '(SADABS; Bruker, 2005)'
_exptl_absorpt_correction_T_min     0.915
_exptl_absorpt_correction_T_max     0.938
_exptl_special_details
;
;
_diffrn_ambient_temperature     296(2)
_diffrn_radiation_type     MoK\a
_diffrn_radiation_wavelength     0.71073
_diffrn_radiation_source     'fine-focus sealed tube'
_diffrn_radiation_monochromator     graphite
_diffrn_measurement_device_type     'Bruker Kappa APEXII CCD'
_diffrn_measurement_method     \w
_diffrn_detector_area_resol_mean     8.00
_diffrn_reflns_number     15712
_diffrn_reflns_av_R_equivalents     0.0280
_diffrn_reflns_av_sigmaI/netI     0.0304
_diffrn_reflns_theta_min     2.27
_diffrn_reflns_theta_max     26.00
_diffrn_reflns_theta_full     26.00
_diffrn_measured_fraction_theta_max     0.992
_diffrn_measured_fraction_theta_full     0.992
_diffrn_reflns_limit_h_min     -7
_diffrn_reflns_limit_h_max     8
_diffrn_reflns_limit_k_min     -9
_diffrn_reflns_limit_k_max     10
_diffrn_reflns_limit_l_min     -22
_diffrn_reflns_limit_l_max     22
_diffrn_standards_number     0
_diffrn_standards_interval_count     ?
_diffrn_standards_interval_time     ?
_diffrn_standards_decay_%     ?
_refine_special_details
;
Refinement of <i>F</i>^2^ against ALL reflections. The weighted <i>R</i>-factor
<i>wR</i> and goodness of fit <i>S</i> are based on <i>F</i>^2^, conventional
<i>R</i>-factors <i>R</i> are based on <i>F</i>, with <i>F</i> set to zero for
negative <i>F</i>^2^. The threshold expression of <i>F</i>^2^ >
\s(<i>F</i>^2^) is used only for calculating <i>R</i>-factors(gt) <i>etc</i>.
and is not relevant to the choice of reflections for refinement.
<i>R</i>-factors based on <i>F</i>^2^ are statistically about twice as large
as those based on <i>F</i>, and <i>R</i>- factors based on ALL data will be
even larger.
;
_reflns_number_total     4317
_reflns_number_gt     3468
_reflns_threshold_expression     I>2\s(I)
_refine_ls_structure_factor_coef     Fsqd
_refine_ls_matrix_type     full
_refine_ls_R_factor_all     0.0500
_refine_ls_R_factor_gt     0.0377
_refine_ls_wR_factor_gt     0.0904
_refine_ls_wR_factor_ref     0.0968
_refine_ls_goodness_of_fit_ref     1.033
_refine_ls_restrained_S_all     1.033
_refine_ls_number_reflns     4317
_refine_ls_number_parameters     295
_refine_ls_number_restraints     0
_refine_ls_hydrogen_treatment     mixed
_refine_ls_weighting_scheme     calc
_refine_ls_weighting_details
         'calc w=1/[\s^2^(Fo^2^)+(0.0439P)^2^+0.3985P] where P=(Fo^2^+2Fc^2^)/3'
_atom_sites_solution_hydrogens     geom
_atom_sites_solution_primary     direct
_atom_sites_solution_secondary     difmap
_refine_ls_shift/su_max     0.000
_refine_ls_shift/su_mean     0.000
_refine_diff_density_max     0.316
_refine_diff_density_min     -0.318
_refine_ls_extinction_method     'SHELXL97 (Sheldrick, 2008)'
_refine_ls_extinction_coef     0.0115(13)
_refine_ls_extinction_expression
                                  'Fc^*^=kFc[1+0.001xFc^2^\l^3^/sin(2\q)]^-1/4^'
loop_
    _atom_type_symbol
    _atom_type_description
    _atom_type_scat_dispersion_real
    _atom_type_scat_dispersion_imag
    _atom_type_scat_source
    'C' 'C' 0.0033 0.0016
                         'International Tables Vol C Tables 4.2.6.8 and 6.1.1.4'
    'H' 'H' 0.0000 0.0000
                         'International Tables Vol C Tables 4.2.6.8 and 6.1.1.4'
    'N' 'N' 0.0061 0.0033
                         'International Tables Vol C Tables 4.2.6.8 and 6.1.1.4'
    'O' 'O' 0.0106 0.0060
                         'International Tables Vol C Tables 4.2.6.8 and 6.1.1.4'
    'S' 'S' 0.1246 0.1234
                         'International Tables Vol C Tables 4.2.6.8 and 6.1.1.4'
_computing_data_collection     'APEX2 (Bruker, 2009)'
_computing_cell_refinement     'SAINT (Bruker, 2009)'
_computing_data_reduction     'SAINT (Bruker, 2009)'
_computing_structure_solution     'SHELXS97 (Sheldrick, 2008)'
_computing_structure_refinement     'SHELXL97 (Sheldrick, 2008)'
_computing_molecular_graphics
                  'ORTEP-3 for Windows (Farrugia, 1997) and PLATON (Spek, 2009)'
_computing_publication_material
                                'WinGX (Farrugia, 1999) and PLATON (Spek, 2009)'
loop_
    _atom_site_type_symbol
    _atom_site_label
    _atom_site_fract_x
    _atom_site_fract_y
    _atom_site_fract_z
    _atom_site_U_iso_or_equiv
    _atom_site_thermal_displace_type
    _atom_site_calc_flag
    _atom_site_refinement_flags
    _atom_site_occupancy
    _atom_site_disorder_assembly
    _atom_site_disorder_group
    S S1 0.73268(7) 0.47997(5) 0.36202(3) 0.0326(2) Uani . . 1.000 . -16
    O O1 1.0126(2) 0.78588(17) 0.48912(8) 0.0460(5) Uani . . 1.000 . -16
    O O2 0.9190(2) 0.99420(16) 0.41728(8) 0.0487(5) Uani . . 1.000 . -16
    O O3 0.7800(2) 0.95223(16) 0.28936(8) 0.0429(5) Uani . . 1.000 . -16
    O O4 0.56659(19) 0.53462(17) 0.39886(8) 0.0434(5) Uani . . 1.000 . -16
    O O5 0.7877(2) 0.31809(15) 0.36788(8) 0.0433(5) Uani . . 1.000 . -16
    N N1 0.9045(2) 0.57982(17) 0.39058(8) 0.0318(5) Uani . . 1.000 . -16
    C C1 0.9390(3) 0.8508(2) 0.42875(11) 0.0374(7) Uani . . 1.000 . -16
    C C2 0.8833(3) 0.7439(2) 0.37332(10) 0.0318(6) Uani . . 1.000 . -16
    C C3 0.8093(3) 0.7998(2) 0.30725(10) 0.0318(6) Uani . . 1.000 . -16
    C C4 0.7527(3) 0.6968(2) 0.24926(10) 0.0318(6) Uani . . 1.000 . -16
    C C5 0.7316(3) 0.7497(3) 0.17540(11) 0.0396(7) Uani . . 1.000 . -16
    C C6 0.6781(3) 0.6499(3) 0.12229(11) 0.0458(8) Uani . . 1.000 . -16
    C C7 0.6430(3) 0.4970(3) 0.14134(12) 0.0462(8) Uani . . 1.000 . -16
    C C8 0.6621(3) 0.4403(3) 0.21428(11) 0.0407(7) Uani . . 1.000 . -16
    C C9 0.7164(3) 0.5410(2) 0.26757(10) 0.0328(6) Uani . . 1.000 . -16
    C C10 1.09513(6) 0.50694(9) 0.39024(3) 0.0442(7) Uani . . 1.000 . -16
    S S2 0.34876(5) 1.12692(4) 0.12496(2) 0.0377(2) Uani . . 1.000 . -16
    O O6 0.36746(6) 1.17536(7) 0.35142(3) 0.0544(6) Uani . . 1.000 . -16
    O O7 0.37431(6) 0.91858(7) 0.37872(3) 0.0550(6) Uani . . 1.000 . -16
    O O8 0.31763(5) 0.73224(5) 0.27403(4) 0.0476(5) Uani . . 1.000 . -16
    O O9 0.54647(5) 1.10602(4) 0.13153(2) 0.0479(5) Uani . . 1.000 . -16
    O O10 0.27227(5) 1.25250(4) 0.07867(2) 0.0530(6) Uani . . 1.000 . -16
    N N2 0.26231(5) 1.14344(4) 0.20849(2) 0.0361(5) Uani . . 1.000 . -16
    C C11 0.35007(5) 1.03047(5) 0.33412(3) 0.0412(7) Uani . . 1.000 . -16
    C C12 0.29810(5) 1.00779(4) 0.25703(2) 0.0352(6) Uani . . 1.000 . -16
    C C13 0.28734(5) 0.86196(5) 0.23138(3) 0.0352(6) Uani . . 1.000 . -16
    C C14 0.24568(5) 0.83233(5) 0.15354(3) 0.0363(6) Uani . . 1.000 . -16
    C C15 0.19471(5) 0.68585(5) 0.13242(4) 0.0488(8) Uani . . 1.000 . -16
    C C16 0.1577(3) 0.6612(3) 0.05880(15) 0.0585(9) Uani . . 1.000 . -16
    C C17 0.1707(3) 0.7789(3) 0.00546(14) 0.0598(9) Uani . . 1.000 . -16
    C C18 0.2239(3) 0.9247(3) 0.02421(12) 0.0511(8) Uani . . 1.000 . -16
    C C19 0.2620(3) 0.9500(2) 0.09812(11) 0.0372(6) Uani . . 1.000 . -16
    C C20 0.0766(3) 1.2219(3) 0.21567(13) 0.0530(8) Uani . . 1.000 . -16
    O O11 0.4465(3) 0.2097(2) 0.48986(9) 0.0635(7) Uani . . 1.000 . -16
    H H1 1.038(3) 0.854(3) 0.5179(13) 0.0552 Uiso . . 1.000 . -16
    H H3 0.816(3) 1.001(3) 0.3286(13) 0.0514 Uiso . . 1.000 . -16
    H H5 0.75359 0.85293 0.16185 0.0475 Uiso . . 1.000 . -16
    H H6 0.66556 0.68614 0.07302 0.0549 Uiso . . 1.000 . -16
    H H7 0.60624 0.43125 0.10490 0.0554 Uiso . . 1.000 . -16
    H H8 0.63897 0.33706 0.22725 0.0488 Uiso . . 1.000 . -16
    H H10A 1.14009 0.50333 0.33994 0.0663 Uiso . . 1.000 . -16
    H H10B 1.09340 0.40282 0.41180 0.0663 Uiso . . 1.000 . -16
    H H10C 1.17576 0.56731 0.41874 0.0663 Uiso . . 1.000 . -16
    H H6A 0.39669 1.17567 0.39964 0.0652 Uiso . . 1.000 . -16
    H H8A 0.33841 0.76910 0.31793 0.0571 Uiso . . 1.000 . -16
    H H15 0.18570 0.60481 0.16802 0.0585 Uiso . . 1.000 . -16
    H H16 0.12344 0.56331 0.04515 0.0702 Uiso . . 1.000 . -16
    H H17 0.14353 0.76055 -0.04383 0.0717 Uiso . . 1.000 . -16
    H H18 0.23387 1.00439 -0.01205 0.0613 Uiso . . 1.000 . -16
    H H20A 0.05271 1.24259 0.26698 0.0795 Uiso . . 1.000 . -16
    H H20B -0.01620 1.15579 0.19802 0.0795 Uiso . . 1.000 . -16
    H H20C 0.07219 1.31847 0.18667 0.0795 Uiso . . 1.000 . -16
    H H11A 0.453(4) 0.294(4) 0.5075(17) 0.0762 Uiso . . 1.000 . -16
    H H11B 0.507(4) 0.152(3) 0.5209(16) 0.0762 Uiso . . 1.000 . -16
loop_
    _atom_site_aniso_label
    _atom_site_aniso_U_11
    _atom_site_aniso_U_22
    _atom_site_aniso_U_33
    _atom_site_aniso_U_12
    _atom_site_aniso_U_13
    _atom_site_aniso_U_23
    S1 0.0377(3) 0.0276(3) 0.0328(3) -0.0056(2) -0.0022(2) -0.0010(2)
    O1 0.0701(10) 0.0310(8) 0.0377(8) -0.0098(7) -0.0214(7) 0.0008(6)
    O2 0.0744(11) 0.0265(8) 0.0457(9) -0.0063(7) -0.0213(8) -0.0001(6)
    O3 0.0589(10) 0.0283(8) 0.0412(8) -0.0037(7) -0.0138(7) 0.0047(6)
    O4 0.0401(8) 0.0479(9) 0.0427(8) -0.0068(7) 0.0066(6) -0.0051(7)
    O5 0.0575(9) 0.0267(8) 0.0456(8) -0.0047(7) -0.0087(7) 0.0023(6)
    N1 0.0350(9) 0.0247(8) 0.0356(9) -0.0021(7) -0.0076(7) 0.0014(7)
    C1 0.0440(12) 0.0310(12) 0.0374(11) -0.0070(9) -0.0078(9) 0.0029(9)
    C2 0.0360(10) 0.0255(10) 0.0338(10) -0.0034(8) -0.0046(8) 0.0020(8)
    C3 0.0327(10) 0.0270(10) 0.0357(10) -0.0028(8) -0.0009(8) 0.0014(8)
    C4 0.0286(10) 0.0338(11) 0.0326(10) 0.0005(8) -0.0021(8) 0.0008(8)
    C5 0.0402(11) 0.0423(12) 0.0357(11) -0.0018(9) -0.0028(9) 0.0048(9)
    C6 0.0468(13) 0.0589(15) 0.0311(11) 0.0020(11) -0.0041(9) -0.0003(10)
    C7 0.0489(13) 0.0524(14) 0.0380(12) 0.0010(11) -0.0087(10) -0.0138(10)
    C8 0.0424(12) 0.0368(12) 0.0435(12) -0.0008(9) -0.0056(9) -0.0090(9)
    C9 0.0308(10) 0.0341(11) 0.0334(10) 0.0008(8) -0.0030(8) -0.0026(8)
    C10 0.0401(12) 0.0345(12) 0.0571(14) 0.0004(9) -0.0016(10) 0.0079(10)
    S2 0.0490(3) 0.0330(3) 0.0308(3) -0.0030(2) 0.0016(2) 0.0025(2)
    O6 0.0779(12) 0.0512(10) 0.0340(8) -0.0002(8) -0.0103(8) -0.0042(7)
    O7 0.0713(11) 0.0566(10) 0.0354(8) 0.0034(9) -0.0033(7) 0.0105(8)
    O8 0.0563(10) 0.0377(9) 0.0475(9) -0.0017(7) 0.0050(7) 0.0112(7)
    O9 0.0454(9) 0.0476(9) 0.0509(9) -0.0086(7) 0.0081(7) 0.0020(7)
    O10 0.0814(12) 0.0390(9) 0.0373(8) 0.0008(8) -0.0052(8) 0.0091(7)
    N2 0.0467(10) 0.0312(9) 0.0297(9) 0.0020(8) 0.0000(7) 0.0009(7)
    C11 0.0430(12) 0.0462(13) 0.0336(11) 0.0028(10) 0.0028(9) 0.0029(10)
    C12 0.0382(11) 0.0363(12) 0.0304(10) 0.0015(9) 0.0023(8) 0.0038(9)
    C13 0.0328(10) 0.0334(11) 0.0384(11) 0.0001(9) 0.0048(8) 0.0076(9)
    C14 0.0304(10) 0.0345(11) 0.0439(11) -0.0009(9) 0.0043(8) -0.0032(9)
    C15 0.0429(12) 0.0387(13) 0.0653(15) -0.0065(10) 0.0060(11) -0.0055(11)
    C16 0.0538(15) 0.0506(15) 0.0735(18) -0.0075(12) -0.0037(12) -0.0250(14)
    C17 0.0626(16) 0.0646(17) 0.0533(15) 0.0035(13) -0.0080(12) -0.0242(14)
    C18 0.0618(15) 0.0530(15) 0.0384(12) 0.0022(12) -0.0019(10) -0.0082(11)
    C19 0.0393(11) 0.0346(11) 0.0376(11) 0.0021(9) 0.0008(9) -0.0039(9)
    C20 0.0598(15) 0.0465(14) 0.0504(14) 0.0160(12) 0.0057(11) 0.0017(11)
    O11 0.0951(14) 0.0557(12) 0.0398(9) 0.0004(11) -0.0156(9) -0.0064(8)
_geom_special_details
;
Bond distances, angles <i>etc</i>. have been calculated using the rounded
fractional coordinates. All su's are estimated from the variances of the
(full) variance-covariance matrix. The cell e.s.d.'s are taken into account in
the estimation of distances, angles and torsion angles
;
loop_
    _geom_bond_atom_site_label_1
    _geom_bond_atom_site_label_2
    _geom_bond_site_symmetry_1
    _geom_bond_site_symmetry_2
    _geom_bond_distance
    _geom_bond_publ_flag
    S1 O4 . . 1.4302(15) no
    S1 O5 . . 1.4257(14) no
    S1 N1 . . 1.6339(15) no
    S1 C9 . . 1.7590(19) no
    S2 N2 . . 1.6314(5) no
    S2 O9 . . 1.4276(5) no
    S2 O10 . . 1.4241(5) no
    S2 C19 . . 1.7566(18) no
    O1 C1 . . 1.302(2) no
    O2 C1 . . 1.241(2) no
    O3 C3 . . 1.341(2) no
    O1 H1 . . 0.83(2) no
    O3 H3 . . 0.88(2) no
    O6 C11 . . 1.3067(7) no
    O7 C11 . . 1.2315(7) no
    O8 C13 . . 1.3349(7) no
    O6 H6A . . 0.8900 no
    O8 H8A . . 0.8800 no
    O11 H11B . . 0.84(3) no
    O11 H11A . . 0.81(3) no
    N1 C10 . . 1.4774(15) no
    N1 C2 . . 1.431(2) no
    N2 C12 . . 1.4394(5) no
    N2 C20 . . 1.472(2) no
    C1 C2 . . 1.453(3) no
    C2 C3 . . 1.363(3) no
    C3 C4 . . 1.467(3) no
    C4 C5 . . 1.392(3) no
    C4 C9 . . 1.401(2) no
    C5 C6 . . 1.378(3) no
    C6 C7 . . 1.378(4) no
    C7 C8 . . 1.385(3) no
    C8 C9 . . 1.387(3) no
    C5 H5 . . 0.9300 no
    C6 H6 . . 0.9300 no
    C7 H7 . . 0.9300 no
    C8 H8 . . 0.9300 no
    C10 H10C . . 0.9600 no
    C10 H10A . . 0.9600 no
    C10 H10B . . 0.9600 no
    C11 C12 . . 1.4607(6) no
    C12 C13 . . 1.3580(6) no
    C13 C14 . . 1.4679(7) no
    C14 C19 . . 1.3977(19) no
    C14 C15 . . 1.3951(6) no
    C15 C16 . . 1.379(3) no
    C16 C17 . . 1.370(4) no
    C17 C18 . . 1.382(4) no
    C18 C19 . . 1.386(3) no
    C15 H15 . . 0.9300 no
    C16 H16 . . 0.9300 no
    C17 H17 . . 0.9300 no
    C18 H18 . . 0.9300 no
    C20 H20C . . 0.9600 no
    C20 H20A . . 0.9600 no
    C20 H20B . . 0.9600 no
loop_
    _geom_angle_atom_site_label_1
    _geom_angle_atom_site_label_2
    _geom_angle_atom_site_label_3
    _geom_angle_site_symmetry_1
    _geom_angle_site_symmetry_2
    _geom_angle_site_symmetry_3
    _geom_angle
    _geom_angle_publ_flag
    O4 S1 O5 . . . 119.32(9) no
    O4 S1 N1 . . . 107.88(8) no
    O4 S1 C9 . . . 108.12(9) no
    O5 S1 N1 . . . 108.56(8) no
    O5 S1 C9 . . . 109.51(9) no
    N1 S1 C9 . . . 102.07(9) no
    O9 S2 O10 . . . 119.03(3) no
    O9 S2 N2 . . . 107.87(3) no
    O9 S2 C19 . . . 108.08(7) no
    O10 S2 N2 . . . 108.36(3) no
    O10 S2 C19 . . . 109.87(7) no
    N2 S2 C19 . . . 102.34(7) no
    C1 O1 H1 . . . 109.6(17) no
    C3 O3 H3 . . . 105.2(16) no
    C11 O6 H6A . . . 108.00 no
    C13 O8 H8A . . . 103.00 no
    H11A O11 H11B . . . 102(3) no
    S1 N1 C2 . . . 114.15(12) no
    S1 N1 C10 . . . 118.74(10) no
    C2 N1 C10 . . . 117.70(13) no
    S2 N2 C20 . . . 117.81(9) no
    S2 N2 C12 . . . 113.99(3) no
    C12 N2 C20 . . . 115.64(10) no
    O1 C1 O2 . . . 123.45(18) no
    O1 C1 C2 . . . 115.62(15) no
    O2 C1 C2 . . . 120.91(18) no
    N1 C2 C1 . . . 118.39(16) no
    C1 C2 C3 . . . 120.37(16) no
    N1 C2 C3 . . . 121.22(16) no
    O3 C3 C4 . . . 113.89(16) no
    O3 C3 C2 . . . 123.67(16) no
    C2 C3 C4 . . . 122.44(16) no
    C3 C4 C5 . . . 121.78(17) no
    C5 C4 C9 . . . 118.12(18) no
    C3 C4 C9 . . . 120.10(16) no
    C4 C5 C6 . . . 120.3(2) no
    C5 C6 C7 . . . 120.8(2) no
    C6 C7 C8 . . . 120.6(2) no
    C7 C8 C9 . . . 118.5(2) no
    C4 C9 C8 . . . 121.72(18) no
    S1 C9 C4 . . . 117.15(14) no
    S1 C9 C8 . . . 121.07(15) no
    C6 C5 H5 . . . 120.00 no
    C4 C5 H5 . . . 120.00 no
    C5 C6 H6 . . . 120.00 no
    C7 C6 H6 . . . 120.00 no
    C6 C7 H7 . . . 120.00 no
    C8 C7 H7 . . . 120.00 no
    C9 C8 H8 . . . 121.00 no
    C7 C8 H8 . . . 121.00 no
    N1 C10 H10B . . . 109.00 no
    N1 C10 H10C . . . 109.00 no
    N1 C10 H10A . . . 109.00 no
    H10A C10 H10B . . . 109.00 no
    H10B C10 H10C . . . 109.00 no
    H10A C10 H10C . . . 109.00 no
    O6 C11 O7 . . . 123.53(5) no
    O6 C11 C12 . . . 115.45(4) no
    O7 C11 C12 . . . 121.03(4) no
    N2 C12 C11 . . . 118.50(3) no
    N2 C12 C13 . . . 120.77(4) no
    C11 C12 C13 . . . 120.72(4) no
    C12 C13 C14 . . . 123.01(4) no
    O8 C13 C12 . . . 123.29(5) no
    O8 C13 C14 . . . 113.69(4) no
    C13 C14 C15 . . . 121.33(5) no
    C13 C14 C19 . . . 120.41(8) no
    C15 C14 C19 . . . 118.23(9) no
    C14 C15 C16 . . . 120.03(12) no
    C15 C16 C17 . . . 120.9(2) no
    C16 C17 C18 . . . 120.6(2) no
    C17 C18 C19 . . . 118.7(2) no
    S2 C19 C14 . . . 117.15(13) no
    S2 C19 C18 . . . 121.23(16) no
    C14 C19 C18 . . . 121.47(17) no
    C16 C15 H15 . . . 120.00 no
    C14 C15 H15 . . . 120.00 no
    C15 C16 H16 . . . 120.00 no
    C17 C16 H16 . . . 120.00 no
    C18 C17 H17 . . . 120.00 no
    C16 C17 H17 . . . 120.00 no
    C17 C18 H18 . . . 121.00 no
    C19 C18 H18 . . . 121.00 no
    N2 C20 H20B . . . 109.00 no
    N2 C20 H20C . . . 109.00 no
    N2 C20 H20A . . . 109.00 no
    H20A C20 H20C . . . 109.00 no
    H20B C20 H20C . . . 109.00 no
    H20A C20 H20B . . . 109.00 no
loop_
    _geom_torsion_atom_site_label_1
    _geom_torsion_atom_site_label_2
    _geom_torsion_atom_site_label_3
    _geom_torsion_atom_site_label_4
    _geom_torsion_site_symmetry_1
    _geom_torsion_site_symmetry_2
    _geom_torsion_site_symmetry_3
    _geom_torsion_site_symmetry_4
    _geom_torsion
    _geom_torsion_publ_flag
    O4 S1 N1 C2 . . . . -61.72(14) no
    O4 S1 N1 C10 . . . . 152.50(10) no
    O5 S1 N1 C2 . . . . 167.65(13) no
    O5 S1 N1 C10 . . . . 21.87(13) no
    C9 S1 N1 C2 . . . . 52.05(14) no
    C9 S1 N1 C10 . . . . -93.72(12) no
    O4 S1 C9 C4 . . . . 78.31(18) no
    O4 S1 C9 C8 . . . . -99.01(19) no
    O5 S1 C9 C4 . . . . -150.19(16) no
    O5 S1 C9 C8 . . . . 32.5(2) no
    N1 S1 C9 C4 . . . . -35.29(18) no
    N1 S1 C9 C8 . . . . 147.39(18) no
    C19 S2 N2 C12 . . . . 52.04(8) no
    C19 S2 N2 C20 . . . . -88.35(13) no
    O9 S2 C19 C14 . . . . 78.38(14) no
    O9 S2 C19 C18 . . . . -97.21(18) no
    O10 S2 C19 C14 . . . . -150.27(11) no
    O10 S2 C19 C18 . . . . 34.1(2) no
    N2 S2 C19 C14 . . . . -35.32(15) no
    N2 S2 C19 C18 . . . . 149.09(17) no
    O10 S2 N2 C20 . . . . 27.70(12) no
    O9 S2 N2 C12 . . . . -61.81(4) no
    O9 S2 N2 C20 . . . . 157.80(11) no
    O10 S2 N2 C12 . . . . 168.08(3) no
    S1 N1 C2 C1 . . . . 140.26(16) no
    S1 N1 C2 C3 . . . . -38.4(2) no
    C10 N1 C2 C1 . . . . -73.6(2) no
    C10 N1 C2 C3 . . . . 107.7(2) no
    S2 N2 C12 C11 . . . . 138.41(3) no
    C20 N2 C12 C11 . . . . -80.31(11) no
    C20 N2 C12 C13 . . . . 100.95(11) no
    S2 N2 C12 C13 . . . . -40.33(5) no
    O1 C1 C2 N1 . . . . 3.0(3) no
    O1 C1 C2 C3 . . . . -178.26(19) no
    O2 C1 C2 N1 . . . . -178.13(18) no
    O2 C1 C2 C3 . . . . 0.6(3) no
    N1 C2 C3 O3 . . . . 177.46(18) no
    N1 C2 C3 C4 . . . . -2.0(3) no
    C1 C2 C3 O3 . . . . -1.2(3) no
    C1 C2 C3 C4 . . . . 179.38(19) no
    O3 C3 C4 C9 . . . . -158.93(19) no
    C2 C3 C4 C5 . . . . -160.1(2) no
    C2 C3 C4 C9 . . . . 20.5(3) no
    O3 C3 C4 C5 . . . . 20.4(3) no
    C3 C4 C5 C6 . . . . -179.9(2) no
    C3 C4 C9 S1 . . . . 2.5(3) no
    C3 C4 C9 C8 . . . . 179.8(2) no
    C9 C4 C5 C6 . . . . -0.6(3) no
    C5 C4 C9 C8 . . . . 0.4(3) no
    C5 C4 C9 S1 . . . . -176.86(16) no
    C4 C5 C6 C7 . . . . 0.6(3) no
    C5 C6 C7 C8 . . . . -0.5(3) no
    C6 C7 C8 C9 . . . . 0.3(3) no
    C7 C8 C9 S1 . . . . 176.90(17) no
    C7 C8 C9 C4 . . . . -0.3(3) no
    O6 C11 C12 N2 . . . . -2.89(5) no
    O6 C11 C12 C13 . . . . 175.85(4) no
    O7 C11 C12 N2 . . . . 176.85(4) no
    O7 C11 C12 C13 . . . . -4.41(6) no
    N2 C12 C13 O8 . . . . -179.45(4) no
    N2 C12 C13 C14 . . . . 2.10(6) no
    C11 C12 C13 O8 . . . . 1.84(6) no
    C11 C12 C13 C14 . . . . -176.62(3) no
    O8 C13 C14 C15 . . . . 15.95(5) no
    O8 C13 C14 C19 . . . . -162.03(11) no
    C12 C13 C14 C15 . . . . -165.46(4) no
    C12 C13 C14 C19 . . . . 16.56(11) no
    C13 C14 C15 C16 . . . . -179.53(11) no
    C19 C14 C15 C16 . . . . -1.51(15) no
    C13 C14 C19 S2 . . . . 4.25(18) no
    C13 C14 C19 C18 . . . . 179.83(15) no
    C15 C14 C19 S2 . . . . -173.79(8) no
    C15 C14 C19 C18 . . . . 1.8(2) no
    C14 C15 C16 C17 . . . . 0.2(2) no
    C15 C16 C17 C18 . . . . 0.9(3) no
    C16 C17 C18 C19 . . . . -0.7(3) no
    C17 C18 C19 S2 . . . . 174.68(17) no
    C17 C18 C19 C14 . . . . -0.7(3) no
loop_
    _geom_hbond_atom_site_label_D
    _geom_hbond_atom_site_label_H
    _geom_hbond_atom_site_label_A
    _geom_hbond_site_symmetry_A
    _geom_hbond_distance_DH
    _geom_hbond_distance_HA
    _geom_hbond_distance_DA
    _geom_hbond_angle_DHA
    _geom_hbond_publ_flag
    O1 H1 O2 2_776 0.83(2) 1.82(2) 2.647(2) 177(2) yes
    O3 H3 O2 . 0.88(2) 1.76(2) 2.558(2) 150(2) yes
    O6 H6A O11 1_565 0.89 1.70 2.5881(17) 170 yes
    O8 H8A O7 . 0.88 1.75 2.5675(8) 154 yes
    O11 H11A O4 2_666 0.81(3) 2.28(3) 3.029(2) 155(3) yes
    O11 H11B O7 2_666 0.84(3) 2.06(3) 2.8508(18) 158(3) yes
    C10 H10B O1 2_766 0.96 2.50 3.3679(16) 151 yes
_iucr_refine_instructions_details
;
TITL FH18UOS_0m in P-1
CELL  0.71073   7.1837   8.5847  17.9814   87.605   89.713   87.174
ZERR     2.00   0.0002   0.0003   0.0004    0.001    0.002    0.001
LATT   1
SFAC  C    H    N    O    S
UNIT  40   40   4    22   4
MERG   2
OMIT    -3.00  52
FMAP   2
PLAN   10
ACTA
BOND   $H
HTAB
CONF
LIST 4
L.S.  20
TEMP    23.00
MPLA 6 C4 C5 C6 C7 C8 C9
MPLA 3 O1 C1 O2
MPLA 6 C14 C15 C16 C17 C18 C19
MPLA 3 O6 C11 O7
WGHT    0.043900    0.398500
EXTI    0.011457
FVAR       0.20361
MOLE 1
S1    5    0.732681    0.479973    0.362019    11.00000    0.03765    0.02755 =
         0.03283   -0.00097   -0.00221   -0.00555
O1    4    1.012599    0.785877    0.489115    11.00000    0.07009    0.03095 =
         0.03772    0.00077   -0.02137   -0.00977
H1    2    1.038131    0.853843    0.517855    11.00000   -1.20000
O2    4    0.919008    0.994196    0.417277    11.00000    0.07436    0.02649 =
         0.04570   -0.00011   -0.02133   -0.00625
O3    4    0.779996    0.952229    0.289362    11.00000    0.05885    0.02831 =
         0.04123    0.00468   -0.01380   -0.00371
H3    2    0.815999    1.001351    0.328595    11.00000   -1.20000
O4    4    0.566588    0.534619    0.398861    11.00000    0.04009    0.04790 =
         0.04273   -0.00512    0.00656   -0.00676
O5    4    0.787647    0.318087    0.367876    11.00000    0.05754    0.02674 =
         0.04557    0.00230   -0.00870   -0.00474
N1    3    0.904541    0.579823    0.390583    11.00000    0.03502    0.02472 =
         0.03557    0.00137   -0.00755   -0.00208
C1    1    0.939014    0.850806    0.428754    11.00000    0.04395    0.03095 =
         0.03740    0.00291   -0.00781   -0.00696
C2    1    0.883308    0.743872    0.373323    11.00000    0.03598    0.02550 =
         0.03382    0.00204   -0.00458   -0.00338
C3    1    0.809300    0.799802    0.307254    11.00000    0.03272    0.02702 =
         0.03574    0.00135   -0.00086   -0.00284
C4    1    0.752738    0.696762    0.249262    11.00000    0.02863    0.03376 =
         0.03256    0.00075   -0.00208    0.00054
C5    1    0.731558    0.749718    0.175401    11.00000    0.04020    0.04233 =
         0.03565    0.00484   -0.00282   -0.00181
AFIX  43
H5    2    0.753588    0.852931    0.161852    11.00000   -1.20000
AFIX   0
C6    1    0.678103    0.649884    0.122291    11.00000    0.04684    0.05888 =
         0.03112   -0.00031   -0.00413    0.00198
AFIX  43
H6    2    0.665559    0.686136    0.073020    11.00000   -1.20000
AFIX   0
C7    1    0.643022    0.496978    0.141339    11.00000    0.04885    0.05238 =
         0.03803   -0.01382   -0.00867    0.00100
AFIX  43
H7    2    0.606236    0.431248    0.104899    11.00000   -1.20000
AFIX   0
C8    1    0.662072    0.440336    0.214277    11.00000    0.04239    0.03677 =
         0.04347   -0.00901   -0.00562   -0.00075
AFIX  43
H8    2    0.638967    0.337055    0.227246    11.00000   -1.20000
AFIX   0
C9    1    0.716371    0.541014    0.267574    11.00000    0.03081    0.03407 =
         0.03337   -0.00259   -0.00303    0.00078
C10   1    1.095129    0.506944    0.390237    11.00000    0.04006    0.03449 =
         0.05710    0.00786   -0.00164    0.00035
AFIX 137
H10A  2    1.140094    0.503333    0.339943    11.00000   -1.50000
H10B  2    1.093403    0.402819    0.411800    11.00000   -1.50000
H10C  2    1.175758    0.567315    0.418743    11.00000   -1.50000
MOLE 2
S2    5    0.348763    1.126924    0.124964    11.00000    0.04903    0.03295 =
         0.03081    0.00251    0.00162   -0.00302
O6    4    0.367460    1.175355    0.351418    11.00000    0.07792    0.05123 =
         0.03396   -0.00416   -0.01034   -0.00022
H6A   2    0.396688    1.175673    0.399644    11.00000   -1.20000
O7    4    0.374310    0.918580    0.378723    11.00000    0.07128    0.05663 =
         0.03542    0.01049   -0.00326    0.00342
O8    4    0.317628    0.732238    0.274027    11.00000    0.05629    0.03765 =
         0.04752    0.01119    0.00502   -0.00174
H8A   2    0.338407    0.769104    0.317929    11.00000   -1.20000
O9    4    0.546469    1.106025    0.131531    11.00000    0.04535    0.04757 =
         0.05094    0.00201    0.00806   -0.00860
O10   4    0.272267    1.252498    0.078675    11.00000    0.08136    0.03901 =
         0.03725    0.00910   -0.00523    0.00077
N2    3    0.262306    1.143439    0.208488    11.00000    0.04674    0.03122 =
         0.02965    0.00091   -0.00004    0.00200
C11   1    0.350074    1.030475    0.334124    11.00000    0.04298    0.04624 =
         0.03359    0.00287    0.00276    0.00281
C12   1    0.298095    1.007791    0.257033    11.00000    0.03819    0.03630 =
         0.03040    0.00377    0.00228    0.00153
C13   1    0.287343    0.861959    0.231384    11.00000    0.03277    0.03338 =
         0.03840    0.00762    0.00478    0.00013
C14   1    0.245684    0.832333    0.153539    11.00000    0.03041    0.03450 =
         0.04391   -0.00317    0.00431   -0.00085
C15   1    0.194713    0.685851    0.132416    11.00000    0.04290    0.03871 =
         0.06529   -0.00549    0.00602   -0.00654
AFIX  43
H15   2    0.185697    0.604807    0.168020    11.00000   -1.20000
AFIX   0
C16   1    0.157704    0.661173    0.058797    11.00000    0.05377    0.05057 =
         0.07348   -0.02503   -0.00374   -0.00748
AFIX  43
H16   2    0.123444    0.563305    0.045150    11.00000   -1.20000
AFIX   0
C17   1    0.170722    0.778927    0.005456    11.00000    0.06259    0.06455 =
         0.05327   -0.02422   -0.00796    0.00349
AFIX  43
H17   2    0.143531    0.760547   -0.043830    11.00000   -1.20000
AFIX   0
C18   1    0.223878    0.924740    0.024210    11.00000    0.06179    0.05302 =
         0.03841   -0.00816   -0.00188    0.00217
AFIX  43
H18   2    0.233873    1.004392   -0.012048    11.00000   -1.20000
AFIX   0
C19   1    0.262006    0.949949    0.098124    11.00000    0.03930    0.03455 =
         0.03762   -0.00391    0.00079    0.00206
C20   1    0.076604    1.221893    0.215665    11.00000    0.05984    0.04654 =
         0.05038    0.00173    0.00565    0.01597
AFIX 137
H20A  2    0.052706    1.242591    0.266982    11.00000   -1.50000
H20B  2   -0.016196    1.155786    0.198023    11.00000   -1.50000
H20C  2    0.072194    1.318468    0.186672    11.00000   -1.50000
AFIX   0
MOLE 3
O11   4    0.446502    0.209708    0.489856    11.00000    0.09510    0.05566 =
         0.03979   -0.00638   -0.01563    0.00042
H11A  2    0.453021    0.294166    0.507494    11.00000   -1.20000
H11B  2    0.506637    0.151712    0.520898    11.00000   -1.20000
HKLF    4
REM  FH18UOS_0m in P-1
REM R1 =  0.0377 for   3468 Fo > 4sig(Fo)  and  0.0500 for all   4317 data
REM    295 parameters refined using      0 restraints
END
WGHT      0.0439      0.3985
REM Highest difference peak  0.316,  deepest hole -0.318,  1-sigma level  0.045
Q1    1   0.7312  0.5040  0.3085  11.00000  0.05    0.32
Q2    1   0.2976  1.1383  0.1710  11.00000  0.05    0.29
Q3    1   0.3028  1.0354  0.1065  11.00000  0.05    0.28
Q4    1   0.7580  0.6043  0.2593  11.00000  0.05    0.26
Q5    1   0.8283  0.5354  0.3792  11.00000  0.05    0.25
Q6    1   0.8833  0.7684  0.3390  11.00000  0.05    0.24
Q7    1   0.2931  1.0731  0.2331  11.00000  0.05    0.22
Q8    1   0.2818  0.8524  0.1904  11.00000  0.05    0.22
Q9    1   0.7214  0.4892  0.2455  11.00000  0.05    0.21
Q10   1   0.5436  0.1459  0.4681  11.00000  0.05    0.20
;
