# Supplementary material for: 4-Hy­droxy-2-methyl-1,1-dioxo-2H-1λ6,2- benzothia­zine-3-carb­oxy­lic acid hemihydrate
Source: Acta Crystallogr Sect E Struct Rep Online. 2012 Feb 4;68(Pt 3):o621–2. doi: 10.1107/S1600536812004291 (PMC3295419; doi:10.1107/S1600536812004291)
Supplement: Supplementary file 2 [file e-68-0o621-Isup2.hkl]

#
# h,k,l, Fc-squared, Fo-squared, sigma(Fo-squared) and status flag
#
data_I
_shelx_title ' FH18UOS_0m in P-1'
_shelx_refln_list_code          4
_shelx_F_calc_maximum      164.71
_exptl_crystal_F_000       548.00
_reflns_d_resolution_high  0.8107
 
loop_
 _symmetry_equiv_pos_as_xyz
 'x, y, z'
 '-x, -y, -z'
 
_cell_length_a     7.1837
_cell_length_b     8.5847
_cell_length_c    17.9814
_cell_angle_alpha  87.605
_cell_angle_beta   89.713
_cell_angle_gamma  87.174
 
_shelx_F_squared_multiplier     1.000
 
loop_
 _refln_index_h
 _refln_index_k
 _refln_index_l
 _refln_F_squared_calc
 _refln_F_squared_meas
 _refln_F_squared_sigma
 _refln_observed_status
   1   0   0      336.72      326.44      3.44 o
   2   0   0    13835.06    14158.41    114.82 o
   3   0   0     1921.31     1848.38     20.46 o
   4   0   0      179.73      181.87      3.87 o
   5   0   0      225.33      255.96      5.31 o
   6   0   0      149.40      146.91      5.84 o
   7   0   0        6.00        5.14      2.64 o
   8   0   0        8.60        6.81      3.50 o
  -8   1   0       20.52       30.21      5.11 o
  -7   1   0      256.02      260.46      8.83 o
  -6   1   0       46.16       51.97      6.68 o
  -5   1   0      187.17      184.72      4.59 o
  -4   1   0      454.28      535.20      8.22 o
  -3   1   0     1114.79     1134.76     12.79 o
  -2   1   0      288.83      285.49      4.69 o
  -1   1   0      183.09      185.31      2.80 o
   0   1   0     1241.21     1045.67     59.43 o
   1   1   0     1672.83     1613.89     21.01 o
   2   1   0      484.72      429.82      4.52 o
   3   1   0       43.60       32.38      1.06 o
   4   1   0      462.18      460.24      5.86 o
   5   1   0       68.57       66.51      2.37 o
   6   1   0       83.83       90.38      4.58 o
   7   1   0       21.77       26.24      4.05 o
   8   1   0        9.66        3.57      4.22 o
  -8   2   0        3.23        1.52      2.98 o
  -7   2   0       50.44       55.77      4.99 o
  -6   2   0        9.53        8.06      2.36 o
  -5   2   0      843.89      858.45     12.83 o
  -4   2   0        1.80        2.34      0.98 o
  -3   2   0       94.83       86.08      3.20 o
  -2   2   0       91.67       67.45      3.50 o
  -1   2   0       62.97       36.69      1.55 o
   0   2   0        9.37        7.43      1.26 o
   1   2   0     3471.29     3427.21     39.43 o
   2   2   0        9.30        6.59      1.60 o
   3   2   0      255.88      296.54      3.50 o
   4   2   0       60.09       65.75      1.85 o
   5   2   0       39.73       31.45      3.11 o
   6   2   0      816.28      787.89     16.09 o
   7   2   0       11.20        8.27      2.49 o
   8   2   0       35.16       32.32      4.23 o
  -8   3   0       49.12       73.82     11.34 o
  -7   3   0       13.60       10.72      2.99 o
  -6   3   0      202.64      189.13     14.59 o
  -5   3   0       79.65       88.09      5.44 o
  -4   3   0       18.08       18.09      2.17 o
  -3   3   0      315.57      321.13      8.31 o
  -2   3   0       57.29       61.97      3.48 o
  -1   3   0      171.09      162.82      5.17 o
   0   3   0     3782.85     3695.57     39.67 o
   1   3   0     1707.34     1823.57     22.75 o
   2   3   0      303.39      349.50     12.81 o
   3   3   0     1216.18     1226.84     15.52 o
   4   3   0      147.00      160.01      3.07 o
   5   3   0      471.78      486.95     10.08 o
   6   3   0        0.45        1.06      1.19 o
   7   3   0      136.17      153.00     11.10 o
   8   3   0        0.01       -4.70      3.14 o
  -8   4   0        4.67        4.82      4.82 o
  -7   4   0       29.62       29.67      7.72 o
  -6   4   0      169.39      200.39     10.15 o
  -5   4   0      130.84      126.57      6.55 o
  -4   4   0      645.37      651.57     14.69 o
  -3   4   0      419.80      405.34     10.47 o
  -2   4   0      166.34      190.72      4.45 o
  -1   4   0        6.27        2.18      0.92 o
   0   4   0     1760.08     1940.06     22.31 o
   1   4   0     1477.12     1576.20     15.30 o
   2   4   0      273.09      262.95      8.28 o
   3   4   0      426.04      487.11     12.65 o
   4   4   0        0.05       -0.27      0.58 o
   5   4   0      108.07      111.15      3.20 o
   6   4   0       96.28       98.49      4.69 o
   7   4   0      202.90      202.26     12.31 o
   8   4   0        1.38        0.24      3.38 o
  -7   5   0        9.04        3.86      4.82 o
  -6   5   0        5.08        9.17      5.07 o
  -5   5   0      104.37      112.35     11.34 o
  -4   5   0      401.49      423.15     16.43 o
  -3   5   0       19.61       30.86      3.93 o
  -2   5   0     2630.40     2792.10     31.07 o
  -1   5   0      430.08      510.89      8.80 o
   0   5   0      440.53      446.61      6.83 o
   1   5   0      894.10      876.45     10.50 o
   2   5   0       15.29       17.41      1.83 o
   3   5   0       23.18       21.72      3.12 o
   4   5   0      118.19      111.66      4.78 o
   5   5   0       54.93       54.14      3.68 o
   6   5   0      116.03      118.42      5.70 o
   7   5   0        1.24       -1.69      2.41 o
   8   5   0       22.73       23.64      5.79 o
  -7   6   0        5.28        3.14      4.82 o
  -6   6   0       13.79       12.06      6.03 o
  -5   6   0       14.69       10.99      4.22 o
  -4   6   0        8.41        6.19      3.56 o
  -3   6   0        3.69        1.46      2.24 o
  -2   6   0       74.51       69.50      5.49 o
  -1   6   0      118.11      117.58      4.86 o
   0   6   0      347.45      371.95      6.52 o
   1   6   0       36.38       38.74      2.07 o
   2   6   0      349.39      356.24      4.89 o
   3   6   0      132.17      140.84      8.21 o
   4   6   0      144.76      147.22     10.62 o
   5   6   0       18.83       23.00      1.83 o
   6   6   0        1.99        2.15      1.85 o
   7   6   0        6.01        0.48      2.41 o
  -6   7   0        5.62       10.13      6.03 o
  -5   7   0       80.39       95.54     13.03 o
  -4   7   0      119.67      127.04      9.98 o
  -3   7   0      428.33      416.03     13.27 o
  -2   7   0      120.16      109.72      7.30 o
  -1   7   0      226.50      228.83      6.84 o
   0   7   0        8.51        8.45      1.82 o
   1   7   0      119.60      109.64      3.97 o
   2   7   0       25.09       25.17      1.90 o
   3   7   0        6.13        4.90      1.55 o
   4   7   0        0.66       10.13      4.34 o
   5   7   0       80.32       76.53      5.07 o
   6   7   0        0.15       -0.56      1.61 o
  -4   8   0        6.87        7.72      5.55 o
  -3   8   0      141.77      115.11     13.27 o
  -2   8   0        8.77        7.00      7.96 o
  -1   8   0       99.95       94.78      6.70 o
   0   8   0      127.90      142.00      6.64 o
   1   8   0      316.88      326.11      8.22 o
   2   8   0       30.54       33.65      2.50 o
   3   8   0      269.58      258.55      8.45 o
   4   8   0       72.30       79.43      7.24 o
   5   8   0      317.39      313.63     10.74 o
   6   8   0        2.40        3.66      1.85 o
  -4   9   0       16.75       15.68      6.51 o
  -3   9   0       20.98       30.40      7.48 o
  -2   9   0        4.73        1.21      4.34 o
  -1   9   0       34.78       51.23      6.94 o
   0   9   0       30.39       24.34      3.70 o
   1   9   0       33.14       31.85      3.98 o
   2   9   0      159.99      168.55      6.29 o
   3   9   0       23.48       27.05      3.40 o
   4   9   0       26.61       28.61      2.98 o
   5   9   0       42.94       47.43      4.10 o
  -2  10   0        1.31        4.10      4.10 o
  -1  10   0      166.33      169.41     14.00 o
   0  10   0        2.69        2.65      3.86 o
   1  10   0       71.47       87.16      6.43 o
   2  10   0      131.90      127.26      5.66 o
   3  10   0        1.12        0.00      3.86 o
  -3 -10   1        9.87       11.34      5.07 o
  -2 -10   1       93.47      111.24      5.58 o
  -1 -10   1       55.67       63.68      7.00 o
   0 -10   1        7.13        9.17      5.07 o
   1 -10   1        7.86        5.79      4.58 o
   2 -10   1        0.04        6.03      4.58 o
  -4  -9   1       26.58       26.31      4.34 o
  -3  -9   1       77.61       85.65      7.96 o
  -2  -9   1       28.65       27.73      3.30 o
  -1  -9   1      216.17      214.96      8.56 o
   0  -9   1       94.07       94.85     12.18 o
   1  -9   1       18.27       11.34      5.31 o
   2  -9   1      178.25      179.80     14.48 o
   3  -9   1        2.44        4.82      4.10 o
   4  -9   1        2.11        9.17      5.55 o
  -6  -8   1      196.08      208.04      9.90 o
  -5  -8   1       57.89       59.10      3.57 o
  -4  -8   1       11.01       12.30      3.26 o
  -3  -8   1        0.00       -1.15      1.64 o
  -2  -8   1        3.22        3.82      1.60 o
  -1  -8   1        7.23        6.49      3.74 o
   0  -8   1        7.93        5.03      2.40 o
   1  -8   1      968.23      883.89     20.22 o
   2  -8   1       30.23       43.76      6.60 o
   3  -8   1      152.19      131.28     14.24 o
   4  -8   1      461.35      488.38     26.33 o
   5  -8   1       39.43       49.45     10.37 o
  -6  -7   1       18.76       16.67      2.61 o
  -5  -7   1       66.19       72.58      3.57 o
  -4  -7   1       42.30       39.64      2.56 o
  -3  -7   1        2.09        2.61      1.17 o
  -2  -7   1      932.90      976.21     17.42 o
  -1  -7   1      191.59      196.90      4.77 o
   0  -7   1       16.10       18.27      2.25 o
   1  -7   1     1020.47     1079.12     15.91 o
   2  -7   1      375.98      362.49     11.72 o
   3  -7   1      689.42      740.39     18.98 o
   4  -7   1        4.79        3.87      3.06 o
   5  -7   1        9.12       14.96      5.79 o
   6  -7   1        0.03        1.69      4.58 o
  -7  -6   1        0.00       -0.72      2.65 o
  -6  -6   1        8.71       10.46      2.30 o
  -5  -6   1       75.59       71.68      3.11 o
  -4  -6   1      143.63      150.98      3.84 o
  -3  -6   1       36.74       33.24      4.18 o
  -2  -6   1      213.08      209.51      4.86 o
  -1  -6   1      464.29      451.71      7.24 o
   0  -6   1      778.59      814.73     11.25 o
   1  -6   1      206.79      199.85      4.45 o
   2  -6   1      434.31      389.04     11.46 o
   3  -6   1       25.60       22.81      4.63 o
   4  -6   1      164.99      145.27     11.72 o
   5  -6   1        4.21        3.62      4.34 o
   6  -6   1       21.77       19.78      7.00 o
   7  -6   1       28.11       23.16      7.72 o
  -7  -5   1        9.44        3.62      2.89 o
  -6  -5   1      151.99      152.28      5.74 o
  -5  -5   1        1.68        0.90      0.94 o
  -4  -5   1       43.73       39.27      1.85 o
  -3  -5   1       90.03       74.28      5.71 o
  -2  -5   1      736.75      768.58     10.81 o
  -1  -5   1      354.08      365.98      5.75 o
   0  -5   1     1645.88     1859.78     18.99 o
   1  -5   1       30.45       50.34      3.33 o
   2  -5   1        0.79        1.31      1.64 o
   3  -5   1        0.85       -1.46      1.67 o
   4  -5   1      189.11      180.91      9.21 o
   5  -5   1      115.89      124.88     10.26 o
   6  -5   1        1.96       -0.48      3.86 o
   7  -5   1       57.88       65.38     11.10 o
  -8  -4   1       44.09       34.02      6.75 o
  -7  -4   1       42.61       40.05      6.51 o
  -6  -4   1        3.15        9.05      2.70 o
  -5  -4   1       26.45       23.67      1.76 o
  -4  -4   1        2.38        3.08      0.79 o
  -3  -4   1      368.77      358.96     10.68 o
  -2  -4   1     1112.53     1089.34     27.54 o
  -1  -4   1      541.90      634.62      8.05 o
   0  -4   1     3888.85     3925.82     35.54 o
   1  -4   1     2286.32     2517.52     29.79 o
   2  -4   1       53.05       49.62      2.38 o
   3  -4   1      261.73      253.93     10.50 o
   4  -4   1        3.58        1.19      2.05 o
   5  -4   1       11.54       12.72      3.23 o
   6  -4   1        7.54        5.31      3.14 o
   7  -4   1       22.51       13.27      5.79 o
   8  -4   1       12.47       15.68      6.51 o
  -8  -3   1       43.38       36.91      7.24 o
  -7  -3   1      146.34      155.90     11.34 o
  -6  -3   1       77.39       78.46      4.64 o
  -5  -3   1      190.87      181.60      3.88 o
  -4  -3   1       67.35       69.89      2.26 o
  -3  -3   1        1.09        1.24      0.50 o
  -2  -3   1        4.12        4.40      1.18 o
  -1  -3   1      276.64      250.27      3.23 o
   0  -3   1     1371.32     1288.22     14.89 o
   1  -3   1      260.58      298.01      7.15 o
   2  -3   1       31.38       23.05      1.77 o
   3  -3   1      348.83      335.92      9.70 o
   4  -3   1       65.05       63.08      4.44 o
   5  -3   1      431.20      430.65     12.27 o
   6  -3   1      144.70      122.20      6.86 o
   7  -3   1       16.86       19.36      4.99 o
   8  -3   1       24.05       19.06      6.75 o
  -8  -2   1        0.36       -2.45      1.96 o
  -7  -2   1       24.54       24.28      3.53 o
  -6  -2   1      267.34      258.97      6.32 o
  -5  -2   1      174.05      181.26      4.30 o
  -4  -2   1      914.49      881.67      9.97 o
  -3  -2   1        0.12        0.71      0.45 o
  -2  -2   1     4218.88     4146.56     42.96 o
  -1  -2   1     3297.73     3208.52     30.65 o
   0  -2   1       37.93       43.07      1.08 o
   1  -2   1       22.27       31.34      1.59 o
   2  -2   1      396.09      374.92      6.85 o
   3  -2   1      786.32      823.53     12.79 o
   4  -2   1       19.79       22.47      2.15 o
   5  -2   1        4.85        3.34      1.26 o
   6  -2   1      161.09      171.10      6.89 o
   7  -2   1       20.82       14.25      3.84 o
   8  -2   1        0.12        0.03      2.84 o
  -8  -1   1       57.16       57.83      5.97 o
  -7  -1   1       23.94       24.75      3.18 o
  -6  -1   1      379.72      363.64      9.31 o
  -5  -1   1        2.22        3.78      1.13 o
  -4  -1   1      185.05      205.79      4.33 o
  -3  -1   1       10.03        4.48      0.78 o
  -2  -1   1     1371.91     1286.21     12.74 o
  -1  -1   1     4958.70     4622.18     42.85 o
   0  -1   1        2.87        1.56      0.28 o
   1  -1   1    15949.12    16302.83    144.49 o
   2  -1   1     2540.63     2579.15     28.13 o
   3  -1   1       13.77       13.65      1.33 o
   4  -1   1       10.52        8.83      1.40 o
   5  -1   1       31.05       40.42      2.39 o
   6  -1   1        0.11        2.12      1.69 o
   7  -1   1       26.39       28.16      5.55 o
   8  -1   1        0.01        1.09      2.56 o
  -8   0   1        2.26        0.35      2.47 o
  -7   0   1        1.25        0.28      1.62 o
  -6   0   1      430.54      447.32     11.01 o
  -5   0   1      459.96      476.09     10.46 o
  -4   0   1      690.60      752.40      9.31 o
  -3   0   1       72.78       56.50      1.70 o
  -2   0   1    10472.73    10562.38     99.98 o
  -1   0   1      883.85      842.06      8.10 o
   1   0   1      923.46      889.90      8.23 o
   2   0   1     1142.36     1204.66     12.14 o
   3   0   1      167.97      138.38      2.48 o
   4   0   1      409.51      375.46      5.49 o
   5   0   1      674.69      666.83      9.97 o
   6   0   1       83.90       93.21      5.67 o
   7   0   1       44.67       50.37      5.62 o
   8   0   1        1.94       -0.39      2.36 o
  -8   1   1       29.76       29.20      6.15 o
  -7   1   1       18.30       18.76      3.20 o
  -6   1   1      320.52      306.68      9.09 o
  -5   1   1      227.20      215.11      4.99 o
  -4   1   1     6493.88     6620.46     63.66 o
  -3   1   1     4279.49     4659.93     49.92 o
  -2   1   1    27130.53    28428.54    414.11 o
  -1   1   1     7687.93     7952.13     75.96 o
   0   1   1     3416.79     3191.44     71.23 o
   1   1   1     5539.65     5626.07     53.24 o
   2   1   1     2256.80     2304.15     17.65 o
   3   1   1      632.96      669.55      6.97 o
   4   1   1      675.00      706.20      7.34 o
   5   1   1       41.43       44.14      2.34 o
   6   1   1      135.69      115.86      6.08 o
   7   1   1      265.83      239.28      9.68 o
   8   1   1        0.97       -0.90      2.32 o
  -8   2   1        7.26       15.46      4.25 o
  -7   2   1        0.81       -2.55      1.70 o
  -6   2   1       96.43       81.22     10.50 o
  -5   2   1       70.47       73.33      3.53 o
  -4   2   1      138.62      136.98      5.11 o
  -3   2   1      112.38      112.00      4.37 o
  -2   2   1      860.93      802.86     12.46 o
  -1   2   1     1361.71     1356.16     15.46 o
   0   2   1     3764.18     3836.33     40.62 o
   1   2   1     2925.18     2895.77     41.18 o
   2   2   1        1.24       -0.17      0.41 o
   3   2   1      656.01      632.08      7.90 o
   4   2   1      338.70      342.78      4.38 o
   5   2   1     1995.11     2055.40     19.44 o
   6   2   1        0.86       -1.57      1.27 o
   7   2   1        9.93        7.05      2.43 o
   8   2   1       14.89       18.55      3.57 o
  -8   3   1        6.74       19.06      6.75 o
  -7   3   1      191.13      175.64      8.11 o
  -6   3   1      332.62      352.86     13.02 o
  -5   3   1      133.66      121.61      5.26 o
  -4   3   1       48.67       42.42      3.10 o
  -3   3   1      102.37       90.94      4.21 o
  -2   3   1        0.21       -0.86      0.76 o
  -1   3   1       55.86       36.30      1.95 o
   0   3   1      179.73      205.04      3.23 o
   1   3   1     1573.52     1553.30     24.29 o
   2   3   1     1278.30     1281.21     23.96 o
   3   3   1      311.46      326.92      6.97 o
   4   3   1      322.56      319.24      5.23 o
   5   3   1      264.47      298.21      4.99 o
   6   3   1       77.01       74.33      3.60 o
   7   3   1       15.67       19.54      5.07 o
   8   3   1       88.97       99.16     11.34 o
  -8   4   1        8.48        7.96      5.55 o
  -7   4   1       25.79       16.89      6.03 o
  -6   4   1        0.04       -0.49      2.30 o
  -5   4   1        1.91        3.24      2.08 o
  -4   4   1        0.64        0.60      2.07 o
  -3   4   1     1452.12     1559.14     26.20 o
  -2   4   1      392.35      396.49      7.04 o
  -1   4   1      657.91      675.03     21.80 o
   0   4   1      527.77      557.19      7.92 o
   1   4   1      673.61      632.48     10.32 o
   2   4   1      333.06      350.34     10.00 o
   3   4   1      702.11      746.83     16.60 o
   4   4   1       26.41       22.54      1.53 o
   5   4   1      101.12      103.38      2.70 o
   6   4   1        2.79        3.86      2.03 o
   7   4   1      145.63      151.31     10.38 o
   8   4   1       66.18       63.69      8.93 o
  -7   5   1        3.48        8.44      5.31 o
  -6   5   1      152.32      128.14     14.24 o
  -5   5   1      356.40      376.15     57.60 o
  -4   5   1       14.84       13.71      3.57 o
  -3   5   1      548.49      556.71     12.85 o
  -2   5   1      526.52      592.90      9.30 o
  -1   5   1       10.07        9.39      1.74 o
   0   5   1        0.77        1.16      0.96 o
   1   5   1       82.93       86.34      2.58 o
   2   5   1      246.95      217.97     18.72 o
   3   5   1      193.14      185.23     17.86 o
   4   5   1        0.94        1.50      1.44 o
   5   5   1      468.38      479.42     11.11 o
   6   5   1        0.81       -0.09      1.61 o
   7   5   1       86.16       85.89      7.72 o
   8   5   1       44.31       53.07      7.96 o
  -7   6   1        6.29        2.17      4.82 o
  -6   6   1       12.45        5.55      4.82 o
  -5   6   1       48.93       45.25      6.13 o
  -4   6   1       89.79       84.09      7.34 o
  -3   6   1      175.78      164.19      7.94 o
  -2   6   1        8.16        8.67      2.56 o
  -1   6   1      694.33      705.94     22.71 o
   0   6   1        1.10        3.47      1.22 o
   1   6   1      331.38      326.38      5.41 o
   2   6   1      263.45      251.68      4.89 o
   3   6   1      281.63      289.68     10.84 o
   4   6   1        3.72        5.43      2.22 o
   5   6   1       41.89       48.28      2.37 o
   6   6   1      193.65      178.12      6.48 o
   7   6   1       43.57       40.77      5.79 o
  -6   7   1       23.29       19.06      7.72 o
  -5   7   1       52.70       54.52     10.13 o
  -4   7   1       46.07       55.53      6.31 o
  -3   7   1      240.74      252.03     15.48 o
  -2   7   1       23.25       22.23      3.80 o
  -1   7   1        5.62        2.95      1.93 o
   0   7   1       60.38       64.72      4.51 o
   1   7   1      318.91      341.35      6.85 o
   2   7   1       40.21       45.30      2.11 o
   3   7   1      409.33      424.65     20.77 o
   4   7   1       34.55       20.75      5.55 o
   6   7   1       70.86       76.62      4.08 o
  -4   8   1        6.46        6.75      5.55 o
  -3   8   1        7.33       12.05      4.46 o
  -2   8   1      112.88      113.12     12.19 o
  -1   8   1        3.28        3.54      5.67 o
   0   8   1      173.62      159.81     10.19 o
   1   8   1       82.17       78.71      4.06 o
   2   8   1        1.71        4.31      1.41 o
   3   8   1       30.93       31.48      2.71 o
   6   8   1        6.51        9.49      1.91 o
  -4   9   1        6.26       12.78      6.27 o
  -3   9   1       56.48       83.23     11.82 o
  -2   9   1        1.13       -0.24      3.62 o
  -1   9   1       57.99       66.84     21.71 o
   0   9   1       19.00       19.38      3.35 o
   1   9   1      107.81      106.99      5.90 o
   2   9   1       67.67       70.84      5.43 o
   3   9   1       29.38       32.36      3.32 o
   4   9   1      105.29      102.72      4.43 o
  -2  10   1        0.36        2.89      3.86 o
  -1  10   1        4.00        8.68      4.82 o
   0  10   1      127.72      176.45     34.14 o
   1  10   1       40.31       51.99      4.98 o
   2  10   1       35.84       46.93      3.57 o
   3  10   1      110.31      122.33      8.69 o
  -3 -10   2       32.39       32.57      6.75 o
  -2 -10   2       16.82       19.96      3.29 o
  -1 -10   2        3.12        0.60      2.72 o
   0 -10   2      171.62      195.96     14.48 o
   1 -10   2        6.18       18.33      6.27 o
  -4  -9   2       19.78       17.61      4.82 o
  -3  -9   2       57.66       54.52      7.00 o
  -2  -9   2       12.65       15.92      2.94 o
  -1  -9   2        0.78       -1.64      2.11 o
   0  -9   2       49.21       51.96      5.62 o
   1  -9   2        3.32        7.48      4.82 o
   2  -9   2       24.70       33.29      7.72 o
   3  -9   2      128.07      133.92     15.44 o
   4  -9   2       26.33       31.60      8.68 o
  -6  -8   2       22.24       21.23      4.34 o
  -5  -8   2       37.23       43.09      6.15 o
  -4  -8   2      106.72       97.89      4.69 o
  -3  -8   2        0.45       -0.60      1.78 o
  -2  -8   2      676.80      681.42     12.80 o
  -1  -8   2      190.99      187.94      7.70 o
   0  -8   2       31.73       24.32      6.51 o
   1  -8   2       52.47       36.56      4.60 o
   2  -8   2       76.10       77.21     10.62 o
   3  -8   2       15.02       14.47      6.03 o
   4  -8   2        7.45       12.06      5.79 o
   5  -8   2        4.30       10.13      6.03 o
  -6  -7   2        1.68        0.48      2.41 o
  -5  -7   2        5.53        8.02      2.05 o
  -4  -7   2        5.32        4.52      1.61 o
  -3  -7   2        8.18        8.10      1.91 o
  -2  -7   2      473.88      452.71      9.00 o
  -1  -7   2      848.92      845.21     15.29 o
   0  -7   2     2126.59     2043.65     32.04 o
   1  -7   2       14.75        7.53      2.58 o
   2  -7   2      782.80      779.12     15.58 o
   3  -7   2      465.29      485.80     16.79 o
   4  -7   2      240.25      256.42     16.29 o
   5  -7   2      106.68      114.85     14.48 o
   6  -7   2        9.30       10.37      6.51 o
  -7  -6   2       41.22       44.15      6.51 o
  -6  -6   2        0.21       -0.72      1.93 o
  -5  -6   2      126.75      125.37      4.67 o
  -4  -6   2       18.60       23.38      1.92 o
  -3  -6   2      774.11      797.46     12.17 o
  -2  -6   2        1.90        1.07      0.95 o
  -1  -6   2     2345.95     2392.27     24.83 o
   0  -6   2      464.52      458.18      7.05 o
   1  -6   2       18.69       21.35      1.76 o
   2  -6   2        4.38        5.21      2.05 o
   3  -6   2        2.04        2.78      2.82 o
   4  -6   2       82.50       92.21      8.27 o
   5  -6   2       25.04       40.05      8.68 o
   6  -6   2       57.88       72.86     11.82 o
  -7  -5   2        7.66        4.82      2.89 o
  -6  -5   2        4.07        0.02      1.83 o
  -5  -5   2       89.59       97.85      4.60 o
  -4  -5   2        3.17        1.64      0.90 o
  -3  -5   2       52.33       49.30      2.19 o
  -2  -5   2     1224.59     1226.32     13.69 o
  -1  -5   2       12.34        8.88      1.14 o
   0  -5   2      773.40      917.42     10.85 o
   1  -5   2      330.24      325.97      6.85 o
   2  -5   2      313.15      347.54      6.67 o
   3  -5   2      598.30      600.63     12.62 o
   4  -5   2        1.55        0.65      2.32 o
   5  -5   2       18.83       15.44      5.55 o
   6  -5   2        9.33        8.68      5.07 o
   7  -5   2       17.61       14.71      6.51 o
  -8  -4   2      133.01      131.51     11.34 o
  -7  -4   2        2.28       -0.72      2.65 o
  -6  -4   2      309.73      319.71     12.58 o
  -5  -4   2      721.65      739.28     10.54 o
  -4  -4   2       72.07       61.99      3.10 o
  -3  -4   2       36.46       39.79      1.95 o
  -2  -4   2      278.68      336.51      5.73 o
  -1  -4   2        0.01        1.09      0.53 o
   0  -4   2      323.54      393.07      5.35 o
   1  -4   2      908.67      980.35     13.68 o
   2  -4   2      130.26      130.58      4.06 o
   3  -4   2      203.11      207.87      6.99 o
   4  -4   2      352.43      362.32     12.25 o
   5  -4   2      368.82      383.89     11.48 o
   6  -4   2       29.40       18.09      6.27 o
   7  -4   2      136.87      147.92     15.69 o
  -8  -3   2       35.79       33.53      7.00 o
  -7  -3   2        8.48       15.82      2.13 o
  -6  -3   2       21.24       27.12      1.89 o
  -5  -3   2       15.19       21.80      1.82 o
  -4  -3   2     1198.38     1194.56     16.99 o
  -3  -3   2       41.59       44.69      1.68 o
  -2  -3   2      327.46      331.27      4.71 o
  -1  -3   2      551.50      561.58      6.38 o
   0  -3   2      735.88      750.26      9.73 o
   1  -3   2      530.26      579.59      8.70 o
   2  -3   2      206.17      213.26      5.27 o
   3  -3   2        0.31        1.71      1.01 o
   4  -3   2       14.03       16.72      2.48 o
   5  -3   2       18.07       16.76      3.02 o
   6  -3   2       17.66       12.40      2.80 o
   7  -3   2       24.04       19.10      4.44 o
   8  -3   2        7.60        1.45      4.58 o
  -8  -2   2        3.58        3.95      2.65 o
  -7  -2   2      232.82      237.01      7.55 o
  -6  -2   2        4.04        2.96      1.39 o
  -5  -2   2      359.88      354.61      7.87 o
  -4  -2   2        4.19        3.61      0.90 o
  -3  -2   2      322.31      347.82      5.87 o
  -2  -2   2     1128.23     1083.73     11.11 o
  -1  -2   2      391.16      360.08      4.01 o
   0  -2   2     1570.55     1507.26     14.50 o
   1  -2   2      405.55      369.16      4.59 o
   2  -2   2        0.83       -0.27      0.83 o
   3  -2   2      408.27      376.78     12.49 o
   4  -2   2      175.37      161.90      4.96 o
   5  -2   2      200.18      205.46      6.08 o
   6  -2   2       38.18       36.91      3.80 o
   7  -2   2       31.98       31.41      5.01 o
   8  -2   2       39.66       42.39      6.31 o
  -8  -1   2       24.58       34.62      7.72 o
  -7  -1   2       15.72       12.66      2.60 o
  -6  -1   2      346.95      345.18      7.96 o
  -5  -1   2      561.94      561.42      9.55 o
  -4  -1   2        3.51        2.33      0.85 o
  -3  -1   2       92.07       63.50      2.32 o
  -2  -1   2     9585.45     9229.17    110.45 o
  -1  -1   2      662.53      626.84      5.40 o
   0  -1   2      553.65      531.80      4.84 o
   1  -1   2      185.43      177.76      2.36 o
   2  -1   2      268.25      263.55      4.76 o
   3  -1   2      883.36      913.96     12.02 o
   4  -1   2      625.73      657.88      8.94 o
   5  -1   2        1.58        2.04      0.99 o
   6  -1   2      243.02      220.04     15.10 o
   7  -1   2       17.88       25.46      4.35 o
   8  -1   2       35.66       37.77      5.70 o
  -8   0   2        2.53       -1.25      2.30 o
  -7   0   2       79.78       68.29      5.12 o
  -6   0   2        0.63       -0.82      1.51 o
  -5   0   2     1320.50     1369.85     27.01 o
  -4   0   2      126.15      151.36      2.94 o
  -3   0   2     5234.54     5331.41     46.87 o
  -2   0   2    21610.39    21846.14    383.00 o
  -1   0   2    14881.37    15153.92    207.66 o
   0   0   2     1909.65     1766.72     40.02 o
   1   0   2     3412.95     3395.01     21.50 o
   2   0   2      198.00      177.89      2.77 o
   3   0   2       59.46       56.28      1.67 o
   4   0   2      125.45      144.67      3.12 o
   5   0   2      116.10      113.98      3.12 o
   6   0   2       18.66       18.48      3.26 o
   7   0   2       73.80       71.97      6.42 o
   8   0   2        8.22        0.59      2.61 o
  -8   1   2       25.06       30.29      6.39 o
  -7   1   2       59.29       69.41      5.43 o
  -6   1   2        1.68        0.11      1.56 o
  -5   1   2       65.87       58.13      3.01 o
  -4   1   2     2147.99     2184.57     33.15 o
  -3   1   2       12.11        5.98      1.15 o
  -2   1   2     2222.87     2186.49     24.34 o
  -1   1   2      260.49      258.17      3.96 o
   0   1   2      365.90      352.26      4.22 o
   1   1   2      588.51      609.67      4.46 o
   2   1   2        2.09        9.15      0.64 o
   3   1   2      248.33      211.45      2.98 o
   4   1   2      128.08      140.51      2.92 o
   5   1   2      591.56      582.27      8.79 o
   6   1   2       51.09       60.83      3.06 o
   7   1   2       23.82       20.58      3.66 o
   8   1   2      119.49      135.53      8.16 o
  -8   2   2      188.84      176.52     13.52 o
  -7   2   2       20.49       20.96      3.61 o
  -6   2   2     1110.19     1037.42     20.63 o
  -5   2   2      196.39      211.81      5.36 o
  -4   2   2       45.16       41.30      2.53 o
  -3   2   2      245.80      240.50      6.45 o
  -2   2   2       17.52       15.70      1.76 o
  -1   2   2       21.92       17.13      1.19 o
   0   2   2     5130.59     4963.06     53.01 o
   1   2   2     1504.28     1608.38     19.43 o
   2   2   2      512.06      511.60      5.95 o
   3   2   2        4.96        7.35      0.74 o
   4   2   2      196.41      203.83      3.10 o
   5   2   2     1009.50     1030.12     10.17 o
   6   2   2        2.89        0.14      1.18 o
   7   2   2       57.70       49.86      4.52 o
   8   2   2       63.10       70.69      5.76 o
  -8   3   2        0.01       -2.41      3.38 o
  -7   3   2       86.67       73.83     10.86 o
  -6   3   2        8.40        4.22      2.40 o
  -5   3   2      360.69      366.17      9.07 o
  -4   3   2        1.69        0.53      1.14 o
  -3   3   2      817.70      889.88     16.50 o
  -2   3   2      149.95      155.65      4.20 o
  -1   3   2       18.02       34.06      1.89 o
   0   3   2      863.84      868.68     18.34 o
   1   3   2     2744.31     2797.33     34.65 o
   2   3   2     7654.96     7852.58    117.53 o
   3   3   2     1233.56     1245.89     18.82 o
   4   3   2      719.67      739.11      9.56 o
   5   3   2       18.37       22.73      1.70 o
   6   3   2      165.31      177.90      5.34 o
   7   3   2       38.12       42.46      7.00 o
   8   3   2       53.18       57.18      8.69 o
  -8   4   2       23.84       20.02      7.24 o
  -7   4   2        0.78        0.24      3.86 o
  -6   4   2       87.95       74.07     10.62 o
  -5   4   2      319.66      310.69      8.59 o
  -4   4   2       14.69       17.05      3.28 o
  -3   4   2      254.79      247.13      7.53 o
  -2   4   2      402.23      394.81      7.02 o
  -1   4   2       83.79       91.25      3.06 o
   0   4   2      190.66      230.45      3.96 o
   1   4   2      789.31      881.80     12.17 o
   2   4   2        3.78        4.99      1.87 o
   3   4   2      203.15      225.86      6.41 o
   4   4   2       24.91       24.68      1.58 o
   5   4   2       55.85       43.68      2.24 o
   6   4   2      229.70      246.48      7.00 o
   7   4   2        0.68       -1.93      2.41 o
   8   4   2      186.02      190.42     13.27 o
  -7   5   2        9.06        7.96      5.31 o
  -6   5   2       13.91       10.37      5.55 o
  -5   5   2       48.63       62.91     11.22 o
  -4   5   2      151.57      140.15      8.19 o
  -3   5   2     1443.88     1482.91     25.75 o
  -2   5   2       46.01       48.05      2.91 o
  -1   5   2      603.06      640.65     12.89 o
   0   5   2        0.70        4.77      1.13 o
   1   5   2      409.86      425.98      6.61 o
   2   5   2       13.61       14.41      2.68 o
   3   5   2      114.46      113.99      6.18 o
   4   5   2      236.80      249.70     22.94 o
   5   5   2        0.02       -1.25      0.83 o
   6   5   2        3.00        0.74      1.33 o
   7   5   2        1.29       -0.48      2.65 o
  -7   6   2       57.71       67.79     12.06 o
  -6   6   2       22.89       27.26      7.72 o
  -5   6   2       71.26       77.97      8.02 o
  -4   6   2      776.11      762.20     21.78 o
  -3   6   2        0.02       -1.61      2.86 o
  -2   6   2      225.00      220.76      9.07 o
  -1   6   2      207.90      192.78      5.22 o
   0   6   2       82.78       79.82      3.24 o
   1   6   2      250.95      245.03      5.16 o
   2   6   2      637.73      650.90     11.71 o
   3   6   2      653.82      631.61     23.94 o
   4   6   2      251.09      248.19      9.56 o
   5   6   2      404.03      390.07     17.63 o
   6   6   2      113.89      122.59      5.20 o
   7   6   2        3.10        6.03      3.38 o
  -6   7   2        1.33       -0.24      4.58 o
  -5   7   2       41.18       40.53      8.93 o
  -4   7   2        1.09        0.47      2.64 o
  -3   7   2      444.63      445.90     14.10 o
  -2   7   2       68.98       63.72      5.65 o
  -1   7   2        5.46        4.84      2.79 o
   0   7   2      282.89      275.85      6.76 o
   1   7   2        2.81        2.26      1.62 o
   2   7   2      107.01      110.47      3.01 o
   3   7   2      572.87      583.43     24.65 o
   4   7   2      155.45      150.48     24.74 o
   5   7   2       10.94        7.48      3.86 o
   6   7   2       61.28       70.69      3.74 o
  -4   8   2       48.59       57.66     10.62 o
  -3   8   2        7.59        6.65      5.19 o
  -2   8   2       11.09       16.34      6.15 o
  -1   8   2        4.05        3.60      3.38 o
   0   8   2       28.72       29.93      5.20 o
   1   8   2      126.72      137.06      4.86 o
   2   8   2      177.66      194.64      4.85 o
   3   8   2      124.29      126.28      4.43 o
  -4   9   2       45.63       57.42     11.10 o
  -3   9   2       32.65       43.18      8.93 o
  -2   9   2        2.06        7.57      8.44 o
  -1   9   2       28.03       18.01      4.78 o
   0   9   2        2.91        2.40      3.13 o
   1   9   2        3.16        2.49      3.09 o
   2   9   2       14.97       18.73      3.62 o
   3   9   2       71.41       81.65      4.52 o
  -2  10   2       20.40       19.78      6.75 o
  -1  10   2        5.42        7.48      4.58 o
   0  10   2       39.83       83.51     44.39 o
   1  10   2       27.11       24.60      3.66 o
   2  10   2       19.57       20.75      4.82 o
   3  10   2        7.93       12.78      4.10 o
  -2 -10   3       15.12       20.04      3.52 o
  -1 -10   3       73.93       75.42      7.36 o
   0 -10   3        0.39        1.69      4.58 o
   1 -10   3        0.02        1.21      4.34 o
   2 -10   3       25.97       23.64      7.48 o
  -4  -9   3       67.14       60.32      7.24 o
  -3  -9   3       24.43       19.30      5.55 o
  -2  -9   3      298.75      301.14     11.71 o
  -1  -9   3       59.61       55.61      5.45 o
   0  -9   3       19.47       18.82      6.27 o
   1  -9   3      106.25      117.99     13.27 o
   2  -9   3        0.01        0.72      4.10 o
   3  -9   3       52.12       70.69     11.82 o
   4  -9   3       16.67       32.57      8.44 o
  -5  -8   3       64.25       74.55      7.24 o
  -4  -8   3       24.24       19.54      3.07 o
  -3  -8   3      104.85      105.04      5.79 o
  -2  -8   3        9.79        8.05      2.48 o
  -1  -8   3      455.27      414.32     12.31 o
   0  -8   3       96.68       75.25      6.36 o
   1  -8   3      596.84      578.08     25.13 o
   2  -8   3       42.48       42.46      8.44 o
   3  -8   3      142.34      174.23     14.96 o
   4  -8   3        4.22        9.17      5.31 o
   5  -8   3       44.05       48.73     10.37 o
  -6  -7   3       51.78       55.73      6.51 o
  -5  -7   3       16.12       16.36      4.22 o
  -4  -7   3        3.37        2.22      1.68 o
  -3  -7   3      129.23      125.45      5.37 o
  -2  -7   3      108.19      111.49      4.23 o
  -1  -7   3        2.25        1.54      1.72 o
   0  -7   3      327.99      341.95     13.04 o
   1  -7   3      587.34      563.77     12.16 o
   2  -7   3      238.14      237.85      9.28 o
   3  -7   3        0.33        3.87      3.06 o
   4  -7   3       17.54       15.89      4.29 o
   5  -7   3        1.41        3.62      5.07 o
   6  -7   3        0.64        5.07      5.31 o
  -7  -6   3       16.55       20.50      5.07 o
  -6  -6   3       75.20       89.75      7.24 o
  -5  -6   3        1.75        4.04      1.65 o
  -4  -6   3      155.68      165.09      4.84 o
  -3  -6   3       93.03       84.85      4.05 o
  -2  -6   3      706.01      638.72      9.96 o
  -1  -6   3      907.72      939.29     12.78 o
   0  -6   3      215.81      211.82      5.27 o
   1  -6   3     1153.93     1158.18     17.13 o
   2  -6   3        9.35       11.13      2.03 o
   3  -6   3     1336.49     1255.34     26.10 o
   4  -6   3      186.06      210.57     12.19 o
   5  -6   3      131.52      118.73     13.75 o
   6  -6   3       11.48       19.54      6.75 o
  -7  -5   3       24.35       26.05      5.31 o
  -6  -5   3        1.82        1.96      1.65 o
  -5  -5   3      283.45      299.60      7.11 o
  -4  -5   3      237.36      259.52      6.06 o
  -3  -5   3      452.29      449.30      8.18 o
  -2  -5   3      584.77      608.58      8.00 o
  -1  -5   3      155.37      192.98     13.31 o
   0  -5   3       69.01       59.54      2.81 o
   1  -5   3       10.54       20.82      2.10 o
   2  -5   3       33.09       34.73      2.21 o
   3  -5   3      239.69      246.41      7.39 o
   4  -5   3      161.89      144.06      7.68 o
   5  -5   3      106.88      107.62     12.31 o
   6  -5   3      167.02      166.76     16.65 o
   7  -5   3        2.15       -0.96      4.10 o
  -8  -4   3        0.02       -1.45      3.38 o
  -7  -4   3        8.97       12.30      4.34 o
  -6  -4   3        6.48        8.88      2.43 o
  -5  -4   3        3.13        1.83      1.29 o
  -4  -4   3        0.07       -0.33      0.81 o
  -3  -4   3       94.64       97.89      3.12 o
  -2  -4   3       37.87       44.06      1.60 o
  -1  -4   3       16.34        3.93      0.73 o
   0  -4   3     2301.69     2458.27     26.33 o
   1  -4   3        2.17       -0.56      0.67 o
   2  -4   3      587.02      593.86      9.98 o
   3  -4   3      102.58      107.70      5.32 o
   4  -4   3       72.90       69.39      5.23 o
   5  -4   3      185.38      187.07      9.47 o
   6  -4   3       56.40       41.50      8.44 o
   7  -4   3        9.38        7.96      5.55 o
  -8  -3   3       76.48       73.10      9.89 o
  -7  -3   3      214.60      222.77      7.53 o
  -6  -3   3      167.91      156.13      4.74 o
  -5  -3   3      294.10      290.90      5.67 o
  -4  -3   3       93.48      104.86      3.10 o
  -3  -3   3      214.98      211.12      3.83 o
  -2  -3   3      738.98      739.88     11.84 o
  -1  -3   3        0.72        0.02      0.49 o
   0  -3   3        0.12       -0.17      0.49 o
   1  -3   3        4.47        3.35      0.82 o
   2  -3   3      181.11      176.92      5.53 o
   3  -3   3      440.99      459.73     10.73 o
   4  -3   3       36.26       44.60      8.12 o
   5  -3   3       17.22       18.21      3.66 o
   6  -3   3       38.10       45.61      4.54 o
   7  -3   3        0.76        1.14      2.78 o
   8  -3   3       13.49       16.16      6.51 o
  -8  -2   3       37.94       55.02      5.62 o
  -7  -2   3       20.04       29.13      3.38 o
  -6  -2   3       34.05       33.63      2.82 o
  -5  -2   3      744.17      742.05     11.07 o
  -4  -2   3      448.22      478.14      7.63 o
  -3  -2   3      477.22      466.04      6.20 o
  -2  -2   3        5.96       11.17      0.79 o
  -1  -2   3      657.82      626.92      6.15 o
   0  -2   3     5607.83     5156.16     44.13 o
   1  -2   3       97.32       85.98      2.61 o
   2  -2   3        3.52        6.17      1.30 o
   3  -2   3        2.35        4.56      1.06 o
   4  -2   3       57.91       60.76      3.51 o
   5  -2   3      153.43      157.50      5.27 o
   6  -2   3       64.86       58.53      5.04 o
   7  -2   3        1.36       -1.20      2.19 o
   8  -2   3       35.63       33.81      5.80 o
  -8  -1   3       19.73       19.04      4.11 o
  -7  -1   3      157.84      156.84      9.56 o
  -6  -1   3      478.82      479.69     15.64 o
  -5  -1   3      105.90      103.12      3.57 o
  -4  -1   3      200.70      198.48      4.54 o
  -3  -1   3       11.74       13.43      1.22 o
  -2  -1   3     7304.91     7018.87     60.68 o
  -1  -1   3       99.62      103.31      1.56 o
   0  -1   3      195.10      173.14      2.04 o
   1  -1   3     8864.50     8312.64     61.88 o
   2  -1   3       42.69       32.44      1.52 o
   3  -1   3      830.05      832.19     10.29 o
   4  -1   3        0.13       -0.11      0.76 o
   5  -1   3      364.20      388.50     10.52 o
   6  -1   3      101.42      106.46      8.58 o
   7  -1   3       34.55       34.13      4.98 o
   8  -1   3        0.00       -2.25      2.47 o
  -8   0   3        5.59        2.24      2.81 o
  -7   0   3        1.19        0.26      1.85 o
  -6   0   3       81.75       73.26      5.01 o
  -5   0   3      241.28      225.33      6.28 o
  -4   0   3      626.78      656.56      7.85 o
  -3   0   3     2766.74     3006.61     30.12 o
  -2   0   3     3572.59     3439.46     30.60 o
  -1   0   3     1518.74     1483.75     12.08 o
   0   0   3      117.83      117.77      1.45 o
   1   0   3       84.71       93.16      1.54 o
   2   0   3     1195.42     1157.56     11.00 o
   3   0   3        6.72       12.59      0.91 o
   4   0   3       51.67       43.28      2.08 o
   5   0   3      413.17      414.31      6.18 o
   6   0   3      520.43      509.18     11.29 o
   7   0   3        8.82        4.63      2.64 o
   8   0   3       14.52       14.38      3.81 o
  -8   1   3       45.23       37.74      5.62 o
  -7   1   3      212.41      186.71      7.80 o
  -6   1   3      313.59      316.51      9.61 o
  -5   1   3      200.18      196.77      4.73 o
  -4   1   3     2469.33     2712.11     36.07 o
  -3   1   3       85.73       63.47      2.68 o
  -2   1   3      112.95      119.08      2.98 o
  -1   1   3      780.25      779.66      8.77 o
   0   1   3     1441.15     1435.05     14.13 o
   1   1   3     1780.47     1730.67     12.05 o
   2   1   3     2693.68     2705.62     23.29 o
   3   1   3       99.97       94.14      2.59 o
   4   1   3      171.47      200.13      3.60 o
   5   1   3      233.82      239.78      6.01 o
   6   1   3        1.47        1.85      1.06 o
   7   1   3       16.39       17.45      3.36 o
   8   1   3        1.05        2.99      2.54 o
  -8   2   3       42.98       36.30      5.84 o
  -7   2   3       52.41       45.93      4.74 o
  -6   2   3      661.47      634.31     15.05 o
  -5   2   3       20.09       20.01      2.02 o
  -4   2   3     2117.43     2160.31     29.24 o
  -3   2   3        0.02        0.82      1.94 o
  -2   2   3        1.51        0.03      0.78 o
  -1   2   3      370.61      371.30      5.56 o
   0   2   3      954.82      877.42     10.90 o
   1   2   3      933.16      835.07      7.82 o
   2   2   3      679.65      697.09      6.21 o
   3   2   3      590.81      692.30      6.10 o
   4   2   3     2490.38     2543.96     21.43 o
   5   2   3        7.88        9.98      1.03 o
   6   2   3      713.96      733.41     10.44 o
   7   2   3       39.82       49.60      8.81 o
   8   2   3       73.24       64.68      5.44 o
  -8   3   3       41.89       18.82      6.51 o
  -7   3   3       78.59       89.75     12.06 o
  -6   3   3       49.05       37.59      4.24 o
  -5   3   3      696.02      691.75     13.46 o
  -4   3   3      300.68      291.48      7.39 o
  -3   3   3       28.72       31.33      2.96 o
  -2   3   3        0.19        3.64      1.15 o
  -1   3   3       21.77       27.97      1.86 o
   0   3   3     2664.91     2827.64     32.74 o
   1   3   3      316.19      329.50      6.28 o
   2   3   3      104.86      114.48      2.23 o
   3   3   3      519.42      551.26     10.32 o
   4   3   3      475.61      486.21      6.89 o
   5   3   3      435.18      449.21      6.97 o
   6   3   3      133.71      129.72      6.48 o
   7   3   3       28.30       27.98      5.79 o
   8   3   3       28.77       36.67      7.48 o
  -7   4   3       14.31       12.54      5.31 o
  -6   4   3       11.62       15.20      5.79 o
  -5   4   3       66.26       60.72      4.48 o
  -4   4   3       32.28       30.97      3.46 o
  -3   4   3       21.08       23.90      4.84 o
  -2   4   3      413.96      446.47      7.65 o
  -1   4   3     1358.92     1398.39     30.56 o
   0   4   3     1251.40     1252.03     14.25 o
   1   4   3        2.16        1.15      0.73 o
   2   4   3     2821.57     2933.13     38.47 o
   3   4   3      719.98      712.77     21.33 o
   4   4   3       68.79       62.46      2.86 o
   5   4   3      824.61      864.82     12.87 o
   6   4   3      118.74      134.83      6.23 o
   7   4   3       56.77       43.19      6.51 o
   8   4   3        1.34        0.00      3.38 o
  -7   5   3        6.39        4.10      4.82 o
  -6   5   3      109.86      107.62     13.27 o
  -5   5   3        0.58       -2.20      2.13 o
  -4   5   3     1260.37     1256.89     29.62 o
  -3   5   3        3.13        1.23      1.75 o
  -2   5   3       31.50       30.16      2.24 o
  -1   5   3      307.42      304.02      6.31 o
   0   5   3       21.97       14.14      1.36 o
   1   5   3      185.39      163.98      4.40 o
   2   5   3      838.80      828.64     13.35 o
   3   5   3        6.74        5.10      2.53 o
   4   5   3      621.16      603.28     23.45 o
   5   5   3       81.17       96.99      3.59 o
   6   5   3      110.38      104.77     12.91 o
   7   5   3      259.19      263.36     13.52 o
  -6   6   3        5.47        0.96      4.10 o
  -5   6   3      262.84      277.26     13.04 o
  -4   6   3      103.92       99.95     16.65 o
  -3   6   3      240.68      232.14      9.47 o
  -2   6   3      119.63      114.99      6.25 o
  -1   6   3       19.70       20.84      2.14 o
   0   6   3      473.64      471.45     10.43 o
   1   6   3      179.69      191.70      4.17 o
   2   6   3      417.56      406.13     11.92 o
   3   6   3      294.38      273.84     14.49 o
   4   6   3      105.92      104.67     10.38 o
   5   6   3        0.05       -0.24      2.41 o
   6   6   3       33.78       37.36      4.46 o
   7   6   3       78.22       70.69      7.48 o
  -6   7   3      173.07      166.03     18.10 o
  -5   7   3      143.30      114.75     12.71 o
  -4   7   3       39.91       37.47      5.62 o
  -3   7   3        9.85        8.52      3.27 o
  -2   7   3        0.15       -1.73      1.89 o
  -1   7   3       11.20        8.66      2.76 o
   0   7   3       41.01       44.11      4.11 o
   1   7   3       31.14       30.56      2.84 o
   2   7   3     2276.03     2331.98     34.16 o
   3   7   3      126.10      118.25     11.58 o
   4   7   3       46.86       43.97      8.32 o
   5   7   3      141.04      153.96     11.58 o
   6   7   3        6.74        9.65      1.88 o
  -4   8   3       74.20       71.42     11.10 o
  -3   8   3        0.98        4.85      3.79 o
  -2   8   3        0.51        3.38      6.27 o
  -1   8   3      100.86       95.05      9.33 o
   0   8   3       42.17       42.04      4.34 o
   1   8   3       51.88       48.77      4.15 o
   2   8   3        8.34        6.96      1.40 o
   3   8   3       11.03       10.39      1.68 o
   4   8   3       89.68       87.10     11.10 o
  -4   9   3        1.54        1.21      4.34 o
  -3   9   3       66.22      100.12     13.03 o
  -2   9   3        1.46       10.44      9.41 o
  -1   9   3        4.85        7.84      6.63 o
   0   9   3      215.51      219.34     13.40 o
   1   9   3      230.83      241.95     17.20 o
   2   9   3       65.09       63.45      6.76 o
   3   9   3      296.73      307.68      9.66 o
   4   9   3        4.74        5.55      4.34 o
  -2  10   3       20.70       29.19      7.72 o
   0  10   3       16.22       32.11     27.02 o
   1  10   3       47.63       49.22      5.69 o
   2  10   3      128.69      136.09      9.65 o
   3  10   3        9.26       13.27      3.62 o
  -2 -10   4        0.81        2.34      2.70 o
  -1 -10   4       48.57       52.11      9.17 o
   0 -10   4       12.73       19.06      6.75 o
   1 -10   4       13.83       20.99      7.24 o
  -4  -9   4        4.80       -0.96      4.10 o
  -3  -9   4       81.67       79.86      9.17 o
  -2  -9   4       41.69       34.64      5.91 o
  -1  -9   4      100.42       93.20      7.01 o
   0  -9   4       92.14       71.18     10.13 o
   1  -9   4        5.38       12.30      5.79 o
   2  -9   4        1.02        6.75      5.07 o
   3  -9   4        1.29        5.07      4.82 o
  -5  -8   4       44.36       34.50      6.03 o
  -4  -8   4       13.82       10.37      4.34 o
  -3  -8   4       56.77       54.77      7.24 o
  -2  -8   4       11.45        9.12      2.63 o
  -1  -8   4      419.97      399.21     12.41 o
   0  -8   4       99.63      112.01     16.89 o
   1  -8   4       67.19       62.49      9.65 o
   2  -8   4       22.65       25.33      7.00 o
   3  -8   4       50.06       62.00     10.62 o
   4  -8   4       37.93       44.63      9.65 o
   5  -8   4        0.17        7.48      5.55 o
  -6  -7   4        8.28        7.00      3.62 o
  -5  -7   4      109.30      105.20      7.72 o
  -4  -7   4        9.74        7.92      3.62 o
  -3  -7   4     1220.20     1197.95     74.59 o
  -2  -7   4       60.72       54.83      3.60 o
  -1  -7   4     1162.65     1091.36     19.26 o
   0  -7   4        1.91        0.26      2.45 o
   1  -7   4      108.67      106.84      6.25 o
   2  -7   4       94.75       90.73      7.75 o
   3  -7   4      276.26      269.15     12.18 o
   4  -7   4       21.90       23.40      6.75 o
   5  -7   4       12.23       20.02      7.00 o
   6  -7   4       60.15       66.83     12.06 o
  -7  -6   4        8.94        6.75      4.10 o
  -6  -6   4       34.13       36.91      5.79 o
  -5  -6   4        0.93        0.24      1.47 o
  -4  -6   4      252.83      268.82      8.05 o
  -3  -6   4       76.69       78.40      3.69 o
  -2  -6   4     1191.78     1222.65     14.48 o
  -1  -6   4      321.73      322.82      7.23 o
   0  -6   4      651.53      629.96     10.31 o
   1  -6   4       36.43       44.27      3.66 o
   2  -6   4        4.17        4.37      1.72 o
   3  -6   4        0.85       -1.42      2.71 o
   4  -6   4        8.37       11.72      4.11 o
   5  -6   4       86.91       83.00     12.06 o
   6  -6   4        1.59       -0.48      3.86 o
  -7  -5   4        8.50        9.89      4.10 o
  -6  -5   4        0.87        3.45      2.26 o
  -5  -5   4       18.66       19.02      2.38 o
  -4  -5   4        0.03        0.91      1.01 o
  -3  -5   4      120.12      127.52      3.65 o
  -2  -5   4      307.47      313.38      5.88 o
  -1  -5   4      495.02      501.21      9.50 o
   0  -5   4     1738.85     1674.76     19.63 o
   1  -5   4       31.49       40.20      2.84 o
   2  -5   4      407.53      383.31      6.65 o
   3  -5   4        4.72        1.47      1.43 o
   4  -5   4       17.95       15.03      3.98 o
   5  -5   4        1.62       -1.45      3.38 o
   6  -5   4       22.54       27.02      7.72 o
   7  -5   4       59.00       52.11     10.37 o
  -8  -4   4        8.03        3.14      4.34 o
  -7  -4   4      168.00      153.49     11.34 o
  -6  -4   4      127.61      130.77      6.14 o
  -5  -4   4       69.19       66.18      4.46 o
  -4  -4   4        1.76        2.72      0.94 o
  -3  -4   4        7.34        7.88      1.16 o
  -2  -4   4       16.55       26.67      1.40 o
  -1  -4   4      360.10      391.95      5.33 o
   0  -4   4       10.50        7.86      1.55 o
   1  -4   4      343.23      363.21      6.57 o
   2  -4   4      844.07      883.91     13.37 o
   3  -4   4      894.90      924.30     14.34 o
   4  -4   4      990.94     1045.21     20.81 o
   5  -4   4        7.95        9.53      3.19 o
   6  -4   4      891.81      881.41     35.07 o
   7  -4   4       43.45       43.18      9.17 o
  -8  -3   4        2.04        2.88      2.11 o
  -7  -3   4        7.45        6.94      2.08 o
  -6  -3   4        6.72        4.95      1.54 o
  -5  -3   4      114.75      122.28      4.28 o
  -4  -3   4       92.85       94.64      2.21 o
  -3  -3   4      231.36      202.99      3.33 o
  -2  -3   4      276.10      337.36      4.55 o
  -1  -3   4      245.77      224.45      3.58 o
   0  -3   4      204.89      177.99      3.01 o
   1  -3   4     1411.48     1441.36     14.77 o
   2  -3   4        7.12        4.45      1.06 o
   3  -3   4      142.72      150.92      5.70 o
   4  -3   4      690.11      693.15     15.12 o
   5  -3   4       31.26       33.84      5.07 o
   6  -3   4       36.19       31.39      4.16 o
   7  -3   4        6.75        7.97      3.53 o
   8  -3   4       46.90       54.28      9.89 o
  -8  -2   4       51.03       46.18      5.21 o
  -7  -2   4        0.40        0.22      1.59 o
  -6  -2   4      820.14      824.10     14.21 o
  -5  -2   4      168.78      163.17      4.52 o
  -4  -2   4       88.43       97.66      3.18 o
  -3  -2   4       97.09       93.60      2.19 o
  -2  -2   4      132.25      124.89      2.38 o
  -1  -2   4      246.49      249.34      3.10 o
   0  -2   4     3525.48     3337.89     24.82 o
   1  -2   4       73.70       62.42      1.55 o
   2  -2   4      454.63      547.72      6.92 o
   3  -2   4       12.86        5.72      1.01 o
   4  -2   4      264.90      259.38      6.79 o
   5  -2   4      178.08      163.57     15.45 o
   6  -2   4        0.51        0.45      1.66 o
   7  -2   4       55.00       68.96      7.24 o
   8  -2   4        0.90        0.24      3.01 o
  -8  -1   4        1.81        1.51      2.65 o
  -7  -1   4      136.99      136.66      6.37 o
  -6  -1   4      484.85      482.98     12.23 o
  -5  -1   4      783.45      745.08     12.77 o
  -4  -1   4     5104.06     4961.80     58.99 o
  -3  -1   4      150.02      164.61      3.78 o
  -2  -1   4     1227.59     1155.78     11.27 o
  -1  -1   4     1850.24     1697.61     14.79 o
   0  -1   4     1129.30     1095.91      8.54 o
   1  -1   4      121.08      146.70      2.03 o
   2  -1   4       96.90      123.04      2.23 o
   3  -1   4      687.65      727.39      8.44 o
   4  -1   4      247.38      281.23      5.57 o
   5  -1   4      155.26      154.62      4.33 o
   6  -1   4      234.65      226.68     10.30 o
   7  -1   4       34.07       28.77      4.67 o
   8  -1   4        2.31        4.42      3.23 o
  -8   0   4       51.25       48.16      6.01 o
  -7   0   4      131.77      135.08      6.79 o
  -6   0   4       34.51       29.72      3.48 o
  -5   0   4       32.40       34.33      2.60 o
  -4   0   4     1780.51     1754.77     18.29 o
  -3   0   4      242.90      293.36      5.34 o
  -2   0   4      102.71      132.82      2.52 o
  -1   0   4     2557.99     2640.80     22.14 o
   0   0   4     7772.21     7314.16     51.56 o
   1   0   4      267.27      238.57      2.36 o
   2   0   4     1230.82     1109.98      9.99 o
   3   0   4     1361.21     1332.12     12.07 o
   4   0   4      185.47      173.70      4.75 o
   5   0   4      156.15      178.22      3.78 o
   6   0   4       98.56       93.27      3.61 o
   7   0   4       38.17       43.32      5.32 o
   8   0   4       17.44       15.00      3.94 o
  -8   1   4        3.45        0.24      2.89 o
  -7   1   4        0.05        0.19      1.90 o
  -6   1   4       31.62       38.97      4.02 o
  -5   1   4      589.21      639.51     10.04 o
  -4   1   4        3.40        4.78      1.40 o
  -3   1   4     1628.54     1707.08     22.91 o
  -2   1   4        0.28        0.81      0.72 o
  -1   1   4      257.20      282.52      3.63 o
   0   1   4     1299.39     1202.50     10.68 o
   1   1   4     2256.59     2105.22     14.11 o
   2   1   4     1902.92     1843.40     14.53 o
   3   1   4      309.28      306.59      4.76 o
   4   1   4      871.39      804.20     14.88 o
   5   1   4     1049.89     1036.42     13.44 o
   6   1   4       45.82       43.31      2.48 o
   7   1   4      189.62      194.81     14.36 o
   8   1   4       36.65       39.97      5.16 o
  -8   2   4       49.54       19.06      6.51 o
  -7   2   4        1.63        4.78      2.84 o
  -6   2   4        0.70       -1.44      1.66 o
  -5   2   4      256.34      264.92      6.17 o
  -4   2   4        6.06        4.73      1.47 o
  -3   2   4      327.49      332.25      7.13 o
  -2   2   4      579.93      626.56     14.06 o
  -1   2   4      539.12      448.51      6.61 o
   0   2   4     3700.42     3511.44     35.50 o
   1   2   4      898.98      856.06      7.77 o
   2   2   4     1920.60     1954.42     13.78 o
   3   2   4     5189.75     5435.97     43.54 o
   4   2   4      346.46      364.65      5.43 o
   5   2   4        5.07        7.38      0.90 o
   6   2   4       75.06       74.26      3.76 o
   7   2   4       35.45       41.68      4.15 o
   8   2   4        4.72        0.83      2.32 o
  -8   3   4      303.10      264.83     18.83 o
  -7   3   4       20.25       26.54      7.00 o
  -6   3   4      465.56      447.87     15.78 o
  -5   3   4       36.23       29.18      3.12 o
  -4   3   4      201.03      202.73      6.09 o
  -3   3   4       48.09       59.94      3.42 o
  -2   3   4      640.89      648.61     13.07 o
  -1   3   4        2.51        5.59      1.02 o
   0   3   4     1123.00     1121.91     14.56 o
   1   3   4     4064.63     4300.18     44.22 o
   2   3   4     2203.37     2294.10     23.85 o
   3   3   4     1993.51     2109.25     21.27 o
   4   3   4        9.72       11.41      1.22 o
   5   3   4      256.36      264.04      5.86 o
   6   3   4       24.15       28.18      3.74 o
   7   3   4       49.84       46.99      5.11 o
   8   3   4        0.73        2.89      4.10 o
  -7   4   4       21.74       17.37      6.51 o
  -6   4   4      135.15      124.76     13.51 o
  -5   4   4       14.47       11.56      2.66 o
  -4   4   4       89.94       81.16      4.66 o
  -3   4   4       94.48       86.65      6.77 o
  -2   4   4       49.15       52.27      2.80 o
  -1   4   4      261.61      309.94     12.27 o
   0   4   4     1033.28     1107.85     13.12 o
   1   4   4     1909.62     2035.35     24.24 o
   2   4   4      357.97      340.69      5.94 o
   3   4   4       61.09       62.47      2.55 o
   4   4   4        4.70        2.31      0.76 o
   5   4   4       96.79      108.64      3.42 o
   6   4   4       26.74       26.29      2.72 o
   7   4   4       39.62       42.36      4.69 o
   8   4   4        0.96        4.10      3.86 o
  -7   5   4       39.55       57.17     10.37 o
  -6   5   4        1.32        0.96      3.86 o
  -5   5   4        0.88        0.36      2.56 o
  -4   5   4      419.98      433.70     14.86 o
  -3   5   4        3.87        4.34      2.39 o
  -2   5   4      516.34      524.51     11.67 o
  -1   5   4        6.84        6.44      1.39 o
   0   5   4     1883.23     1977.75     21.92 o
   1   5   4      509.69      486.59      7.63 o
   2   5   4      306.65      317.13      7.32 o
   3   5   4      124.85      124.02     10.06 o
   4   5   4      386.75      398.00     11.56 o
   5   5   4       40.36       41.06      2.66 o
   6   5   4       52.21       56.18      4.35 o
   7   5   4        0.02       -0.35      1.96 o
  -6   6   4        1.18        3.38      4.82 o
  -5   6   4      226.27      206.22     11.17 o
  -4   6   4       15.98       14.24      4.01 o
  -3   6   4      271.66      254.58     10.19 o
  -2   6   4        0.60        0.29      1.72 o
  -1   6   4       93.74       85.01      3.64 o
   0   6   4       84.64       89.27      3.48 o
   1   6   4      233.10      236.34      5.10 o
   2   6   4      261.16      256.20      4.41 o
   3   6   4     2199.50     2082.82     37.51 o
   4   6   4        8.36        7.84      2.47 o
   5   6   4      246.30      240.49      7.11 o
   6   6   4      125.94      125.38      5.29 o
   7   6   4       11.46       15.06      2.98 o
  -6   7   4        8.75        9.17      6.27 o
  -5   7   4        6.20       -0.48      4.34 o
  -4   7   4      446.74      429.49     14.78 o
  -3   7   4       43.08       52.54      5.77 o
  -2   7   4      160.05      154.96      7.67 o
  -1   7   4      648.18      618.66     19.42 o
   0   7   4        1.41        0.66      1.66 o
   1   7   4     1549.16     1560.59     25.98 o
   2   7   4      990.80      995.35     13.47 o
   3   7   4      239.38      227.41     14.24 o
   4   7   4        5.13        7.72      4.10 o
   5   7   4      199.21      191.88     13.27 o
   6   7   4       14.91       17.53      2.22 o
  -4   8   4        0.01        3.55      4.09 o
  -3   8   4       72.99       77.65     13.15 o
  -2   8   4       20.19       29.03      5.89 o
  -1   8   4       30.91       31.88      9.41 o
   0   8   4      300.85      296.68     14.81 o
   1   8   4       24.94       30.13      3.46 o
   2   8   4       71.16       76.16      3.17 o
   3   8   4       13.43       19.98      2.29 o
   4   8   4      234.23      231.49     15.69 o
  -4   9   4        6.18        8.93      5.31 o
  -3   9   4       24.84       39.75     19.18 o
  -2   9   4       50.10       49.02      9.65 o
  -1   9   4        8.30       18.07      5.19 o
   0   9   4        2.09        4.37      3.62 o
   1   9   4       18.99       18.63      2.97 o
   2   9   4       50.48       42.46      5.23 o
   3   9   4       79.89       72.06      4.09 o
   4   9   4        0.18        2.17      3.62 o
  -2  10   4       20.67       30.64      7.72 o
  -1  10   4      116.41      105.69     12.31 o
   0  10   4        0.12       12.70     15.92 o
   1  10   4       93.71      107.48     19.59 o
   2  10   4       17.51       15.20      4.34 o
   3  10   4        3.57        3.38      2.65 o
  -2 -10   5      245.14      264.76     10.50 o
  -1 -10   5        9.74       10.86      6.27 o
   0 -10   5        0.69        4.10      5.31 o
   1 -10   5        0.18       13.75      6.27 o
  -4  -9   5        2.47        3.38      5.07 o
  -3  -9   5       81.29       70.45      9.17 o
  -2  -9   5        6.67       15.94      3.35 o
  -1  -9   5       22.50       31.45      4.63 o
   0  -9   5      111.05      116.79     13.03 o
   1  -9   5       15.91       23.40      7.48 o
   2  -9   5        0.03       -0.72      4.10 o
   3  -9   5       70.09       98.92     13.99 o
  -5  -8   5        8.38        2.65      3.86 o
  -4  -8   5      170.38      139.49      9.89 o
  -3  -8   5      333.66      297.96     14.97 o
  -2  -8   5      191.13      171.77     11.22 o
  -1  -8   5      187.41      181.76      8.58 o
   0  -8   5       33.55       30.57      4.69 o
   1  -8   5       81.85       66.11     10.13 o
   2  -8   5        1.26        7.48      5.55 o
   3  -8   5       16.34       13.03      6.03 o
   4  -8   5      195.67      207.56     17.62 o
   5  -8   5       45.65       60.31     11.10 o
  -6  -7   5        1.78        0.00      3.14 o
  -5  -7   5       16.76       13.03      4.34 o
  -4  -7   5        5.68        9.41      4.10 o
  -3  -7   5       59.91       70.81      5.29 o
  -2  -7   5      563.05      574.90     17.50 o
  -1  -7   5        2.84        4.80      2.51 o
   0  -7   5       39.19       31.36      4.52 o
   1  -7   5       80.26       86.73      6.80 o
   2  -7   5       32.75       35.49      7.60 o
   3  -7   5        0.05       -3.31      6.51 o
   4  -7   5        7.63        1.81      2.95 o
   5  -7   5        3.72        1.21      4.34 o
  -7  -6   5       53.82       55.49      7.96 o
  -6  -6   5       98.55       88.07      8.93 o
  -5  -6   5       46.25       49.70      6.27 o
  -4  -6   5        0.10       -0.24      2.16 o
  -3  -6   5       11.30        8.85      2.13 o
  -2  -6   5      241.90      238.72      5.01 o
  -1  -6   5       91.14       87.30      5.02 o
   0  -6   5      942.16      931.76     13.80 o
   1  -6   5       45.55       50.49      4.65 o
   2  -6   5      169.71      174.25      6.34 o
   3  -6   5      344.35      391.27     14.41 o
   4  -6   5      924.36      916.90     25.54 o
   5  -6   5       89.62       99.89     13.03 o
   6  -6   5       40.17       33.77      8.93 o
  -7  -5   5       22.22       20.50      5.55 o
  -6  -5   5      210.95      209.75     12.31 o
  -5  -5   5       96.56       97.39      4.98 o
  -4  -5   5      819.33      831.61     14.21 o
  -3  -5   5        0.37        1.72      1.05 o
  -2  -5   5      430.78      412.24      7.57 o
  -1  -5   5       45.57       37.11      2.44 o
   0  -5   5       12.70       14.15      1.65 o
   1  -5   5       79.37       82.89      3.77 o
   2  -5   5       24.85       25.31      2.42 o
   3  -5   5       78.14       70.72      4.70 o
   4  -5   5      313.26      303.49     10.10 o
   5  -5   5       28.50       26.30      7.00 o
   6  -5   5        0.01        3.38      4.58 o
   7  -5   5       67.81       82.99     12.55 o
  -8  -4   5        1.97        0.00      4.10 o
  -7  -4   5       14.90       16.16      5.31 o
  -6  -4   5       31.86       30.43      4.40 o
  -5  -4   5       32.02       34.57      2.94 o
  -4  -4   5        0.34        0.28      0.79 o
  -3  -4   5       95.27      106.04      2.91 o
  -2  -4   5        1.33        0.21      0.61 o
  -1  -4   5      731.38      726.37      8.45 o
   0  -4   5        3.74       17.22      2.21 o
   1  -4   5     1291.76     1352.65     14.31 o
   2  -4   5      851.85      964.66     17.23 o
   3  -4   5       99.44       84.30      4.13 o
   4  -4   5     1045.75     1069.48     16.17 o
   5  -4   5      106.09      107.85      8.44 o
   6  -4   5       16.03        4.10      4.58 o
   7  -4   5       64.74       47.53      9.65 o
  -8  -3   5       36.16       44.23      4.46 o
  -7  -3   5        1.93        1.94      1.84 o
  -6  -3   5      507.45      524.19     10.43 o
  -5  -3   5      183.37      178.42      4.75 o
  -4  -3   5       52.58       54.89      1.88 o
  -3  -3   5       22.54       18.75      1.24 o
  -2  -3   5      146.63      145.51      3.19 o
  -1  -3   5      641.23      681.73      7.96 o
   0  -3   5     2341.78     2461.54     22.99 o
   1  -3   5      169.44      180.04      3.49 o
   2  -3   5     2572.16     2746.61     28.57 o
   3  -3   5        0.04        1.18      0.84 o
   4  -3   5      990.23      986.50     16.72 o
   5  -3   5     1357.85     1323.91     49.33 o
   6  -3   5        3.33        2.16      2.64 o
   7  -3   5      128.08      155.16     15.68 o
   8  -3   5       14.34        8.93      5.55 o
  -8  -2   5        0.02       -2.83      2.13 o
  -7  -2   5        7.71        6.26      2.27 o
  -6  -2   5       17.08       18.57      2.43 o
  -5  -2   5        3.73        2.17      1.13 o
  -4  -2   5        9.96        8.71      1.35 o
  -3  -2   5       91.20       85.59      2.63 o
  -2  -2   5      185.66      167.87      3.04 o
  -1  -2   5      481.65      444.96      4.87 o
   0  -2   5      359.47      385.87      4.20 o
   1  -2   5        6.81        2.69      0.64 o
   2  -2   5      499.31      498.65      6.66 o
   3  -2   5       12.47       15.93      1.31 o
   4  -2   5      474.42      494.61      7.84 o
   5  -2   5       15.48       18.10      2.50 o
   6  -2   5      199.16      196.48      7.17 o
   7  -2   5      115.57      118.27      9.17 o
   8  -2   5        4.18        0.36      3.24 o
  -8  -1   5        0.01       -2.41      3.38 o
  -7  -1   5      160.90      163.24      7.18 o
  -6  -1   5       22.40       21.46      2.62 o
  -5  -1   5       39.11       36.41      3.26 o
  -4  -1   5      389.19      366.76      7.79 o
  -3  -1   5      687.15      709.38      8.65 o
  -2  -1   5       15.97       23.47      1.17 o
  -1  -1   5      168.43      181.47      2.89 o
   0  -1   5     5113.54     4765.07     32.97 o
   1  -1   5     1707.85     1633.37     12.21 o
   2  -1   5      205.69      212.48      3.15 o
   3  -1   5       97.32      120.65      2.61 o
   4  -1   5      624.58      653.73      8.41 o
   5  -1   5        0.88        0.73      0.96 o
   6  -1   5        2.29        5.49      1.87 o
   7  -1   5       40.09       30.17      4.77 o
   8  -1   5        0.19        0.95      2.84 o
  -8   0   5       97.59       96.80     17.61 o
  -7   0   5        6.33        4.55      2.19 o
  -6   0   5     1756.18     1637.20     28.42 o
  -5   0   5       59.46       51.08      3.45 o
  -4   0   5      112.85      119.80      2.85 o
  -3   0   5     1758.21     1744.08     25.44 o
  -2   0   5      550.28      575.76     10.29 o
  -1   0   5     5141.19     5029.98     38.76 o
   0   0   5      101.65      107.31      1.92 o
   1   0   5      219.33      206.83      2.34 o
   2   0   5       29.78       28.62      1.00 o
   3   0   5      116.01       96.91      2.13 o
   4   0   5       79.68       90.07      2.22 o
   5   0   5      879.00      867.45     11.18 o
   6   0   5        1.41        2.44      1.46 o
   7   0   5        3.80        8.22      2.95 o
   8   0   5       35.56       31.06      4.98 o
  -8   1   5        7.20        9.30      3.71 o
  -7   1   5        0.13       -1.64      2.09 o
  -6   1   5       32.55       20.13      3.24 o
  -5   1   5      427.16      426.16     14.90 o
  -4   1   5       10.37        4.37      1.32 o
  -3   1   5      552.23      566.05      8.58 o
  -2   1   5     1073.51      950.04     12.11 o
  -1   1   5     2908.92     2714.90     24.86 o
   0   1   5      202.05      213.55      2.68 o
   1   1   5     3372.52     3336.00     22.01 o
   2   1   5     1388.84     1374.99     10.87 o
   3   1   5       81.91       96.31      2.34 o
   4   1   5       14.51       12.89      1.32 o
   5   1   5      152.61      166.32      4.03 o
   6   1   5      457.68      418.40     12.92 o
   7   1   5        5.90        3.47      2.03 o
   8   1   5       30.15       25.20      4.29 o
  -8   2   5        0.67       -1.93      3.62 o
  -7   2   5      108.02       98.35      9.53 o
  -6   2   5        6.07        4.59      2.29 o
  -5   2   5      322.30      339.40      9.89 o
  -4   2   5      154.05      169.42      5.42 o
  -3   2   5        3.17        8.81      2.82 o
  -2   2   5      757.92      754.30     11.84 o
  -1   2   5     1492.14     1461.52     15.69 o
   0   2   5     3758.13     3615.32     31.39 o
   1   2   5       49.09       44.08      1.50 o
   2   2   5     2228.54     2443.33     18.16 o
   3   2   5     2980.83     3063.61     25.67 o
   4   2   5      469.30      517.24      8.53 o
   5   2   5      598.92      582.03      8.04 o
   6   2   5      182.88      173.00      5.59 o
   7   2   5        0.25        2.05      1.60 o
   8   2   5      191.15      200.77      8.35 o
  -8   3   5        0.63       -0.48      4.58 o
  -7   3   5        0.50        8.93      5.07 o
  -6   3   5       12.49       10.77      4.70 o
  -5   3   5        0.51       -1.81      1.29 o
  -4   3   5      208.19      210.77      6.33 o
  -3   3   5      139.74      122.33      4.37 o
  -2   3   5      431.18      426.85      8.21 o
  -1   3   5      289.49      263.94      7.29 o
   0   3   5      248.28      253.90      5.04 o
   1   3   5      152.81      169.90      3.58 o
   2   3   5        0.16        0.70      0.58 o
   3   3   5      430.42      476.07      6.15 o
   4   3   5      169.05      177.56      3.92 o
   5   3   5       21.24       18.02      2.27 o
   6   3   5       31.60       30.94      3.74 o
   7   3   5       70.73       60.15      5.79 o
   8   3   5        6.94       11.58      5.07 o
  -7   4   5       38.82       32.09      7.96 o
  -6   4   5       26.42       24.36      7.00 o
  -5   4   5       18.97       16.97      3.11 o
  -4   4   5       12.23       10.67      2.23 o
  -3   4   5     1126.74     1136.97     20.75 o
  -2   4   5      174.41      160.94      5.85 o
  -1   4   5     1013.21     1059.59     18.19 o
   0   4   5      123.77      125.53      3.54 o
   1   4   5      566.35      575.86      8.63 o
   2   4   5      618.06      590.23      7.51 o
   3   4   5        7.02       10.81      1.11 o
   4   4   5      611.63      614.53      9.49 o
   5   4   5       11.37       12.86      1.97 o
   6   4   5        8.98       12.46      2.12 o
   7   4   5       26.23       31.84      6.03 o
   8   4   5       12.52       11.82      5.07 o
  -7   5   5        1.19       -4.10      3.62 o
  -6   5   5        0.09       -2.65      2.89 o
  -5   5   5      185.92      203.25     20.64 o
  -4   5   5       92.09       88.53      7.58 o
  -3   5   5      396.33      386.20     12.98 o
  -2   5   5       90.70       87.37      4.14 o
  -1   5   5      128.88      130.16      7.16 o
   0   5   5      161.50      170.89      3.90 o
   1   5   5      355.17      354.18      6.30 o
   2   5   5       38.44       36.77      1.58 o
   3   5   5      324.88      322.79      9.72 o
   4   5   5       13.84       13.41      1.26 o
   5   5   5       20.65       19.52      2.07 o
   6   5   5        4.40        2.69      2.03 o
   7   5   5       20.00       22.68      5.07 o
  -6   6   5       17.32       20.26      7.00 o
  -5   6   5        0.12        1.45      4.10 o
  -4   6   5      348.22      354.75     13.92 o
  -3   6   5      310.97      310.31     17.99 o
  -2   6   5        0.33        1.55      1.83 o
  -1   6   5      100.70       98.81      6.41 o
   0   6   5      310.04      313.64      5.75 o
   1   6   5      101.19      102.30      3.39 o
   2   6   5      562.39      510.17      9.03 o
   3   6   5       62.63       56.42      5.08 o
   4   6   5      133.38      130.90      6.87 o
   5   6   5      140.83      141.11      4.31 o
   6   6   5        0.01        1.57      3.02 o
   7   6   5        1.40        1.45      2.89 o
  -6   7   5       71.53       65.38     11.82 o
  -5   7   5       34.44       32.33      7.96 o
  -4   7   5       38.69       28.16      9.42 o
  -3   7   5       11.26       20.92      4.08 o
  -2   7   5       98.29       90.31      6.77 o
  -1   7   5       42.01       47.63      5.89 o
   0   7   5      488.36      485.92     12.97 o
   1   7   5     1071.85     1130.55     23.03 o
   2   7   5       13.67       18.93      1.56 o
   3   7   5       62.38       62.21      4.88 o
   4   7   5      226.62      207.59     14.24 o
   5   7   5        1.77        1.69      3.38 o
   6   7   5       59.30       58.86      3.84 o
  -4   8   5       17.30       13.02      5.78 o
  -3   8   5      276.62      252.18     14.80 o
  -2   8   5       12.60       25.32      5.65 o
  -1   8   5      749.23      734.18     18.94 o
   0   8   5       14.39       12.16      3.12 o
   1   8   5      139.31      110.22      9.77 o
   2   8   5       90.36       81.28      2.77 o
   3   8   5       78.20       62.88      3.34 o
   4   8   5       74.73       64.18      9.89 o
  -3   9   5       34.55       40.60     14.11 o
  -2   9   5        1.03        1.13      8.20 o
  -1   9   5       20.41       30.14      7.12 o
   0   9   5       55.69       54.50      7.02 o
   1   9   5        6.12       10.72      3.57 o
   2   9   5      226.94      220.21      6.18 o
   3   9   5        0.09       -1.18      1.34 o
   4   9   5      110.75      103.52     10.86 o
  -1  10   5        2.25       81.29     11.10 o
   0  10   5        0.02        0.00      3.14 o
   1  10   5        1.86       -0.25      2.13 o
   2  10   5        6.76       54.27     11.58 o
  -1 -10   6        0.62        1.45      5.55 o
   0 -10   6       11.03       24.60      7.72 o
  -4  -9   6       69.25       68.52      9.17 o
  -3  -9   6        3.53        2.41      5.07 o
  -2  -9   6        1.08       -1.85      2.16 o
  -1  -9   6        0.12       -1.21      4.82 o
   0  -9   6        0.49        1.69      5.07 o
   1  -9   6       14.25       13.75      6.75 o
   2  -9   6        3.17        1.69      5.07 o
   3  -9   6        2.30       13.99      6.75 o
  -5  -8   6       88.92       84.93      9.41 o
  -4  -8   6       37.16       50.66      7.72 o
  -3  -8   6        1.35       11.10      5.07 o
  -2  -8   6      326.89      352.85     32.60 o
  -1  -8   6      430.86      437.13     19.81 o
   0  -8   6       55.60       45.36      8.44 o
   1  -8   6       15.13       10.37      6.03 o
   2  -8   6      138.25      167.96     14.48 o
   3  -8   6       81.00       91.68     13.03 o
   4  -8   6       15.31       23.16      7.72 o
  -6  -7   6       86.93       91.68      9.65 o
  -5  -7   6      511.83      499.80     20.53 o
  -4  -7   6        0.17       -1.21      3.14 o
  -3  -7   6      419.68      398.30     17.15 o
  -2  -7   6      143.74      138.40      6.83 o
  -1  -7   6      174.08      170.90      7.97 o
   0  -7   6       90.74       86.41      6.87 o
   1  -7   6        1.55        1.65      2.70 o
   2  -7   6      258.66      249.37     13.40 o
   3  -7   6      200.31      203.66     10.92 o
   4  -7   6        0.10        7.74      3.66 o
   5  -7   6      194.73      215.76     17.38 o
  -7  -6   6       10.96        7.72      4.34 o
  -6  -6   6       13.71       14.47      4.58 o
  -5  -6   6       96.25      102.79      8.45 o
  -4  -6   6       13.07       12.06      3.86 o
  -3  -6   6      435.52      418.34     10.59 o
  -2  -6   6       84.55       81.74      3.98 o
  -1  -6   6      616.07      599.91     13.50 o
   0  -6   6      204.12      207.47      6.48 o
   1  -6   6        2.24       -0.63      1.57 o
   2  -6   6      132.46      115.77      6.94 o
   3  -6   6       49.74       52.62     11.10 o
   4  -6   6      441.57      453.67     23.91 o
   5  -6   6      310.53      317.49     20.28 o
   6  -6   6       49.84       49.94     10.13 o
  -7  -5   6        0.44       -0.96      3.38 o
  -6  -5   6       64.09       48.74      7.00 o
  -5  -5   6        2.35        5.70      2.71 o
  -4  -5   6       14.85       14.70      2.18 o
  -3  -5   6        1.18        1.59      1.17 o
  -2  -5   6      181.61      182.56      4.49 o
  -1  -5   6       91.61       88.38      3.15 o
   0  -5   6      252.71      220.01      8.04 o
   1  -5   6     1090.78     1079.20     15.43 o
   2  -5   6       69.34       67.86      3.33 o
   3  -5   6      727.20      712.73     13.92 o
   4  -5   6       23.48       22.31      3.60 o
   5  -5   6       16.72        3.14      4.34 o
   6  -5   6       57.05       80.58     12.06 o
   7  -5   6        0.38       -1.45      4.82 o
  -7  -4   6        3.29       -0.72      3.38 o
  -6  -4   6      427.01      417.49     14.27 o
  -5  -4   6      205.21      200.22      5.35 o
  -4  -4   6       35.26       30.73      1.83 o
  -3  -4   6        0.25        0.20      0.78 o
  -2  -4   6        5.35        7.43      1.06 o
  -1  -4   6      121.78      144.70      3.30 o
   0  -4   6       86.42      108.10      3.30 o
   1  -4   6      576.51      692.51      8.61 o
   2  -4   6        0.38       -0.01      0.83 o
   3  -4   6      448.57      461.79      8.99 o
   4  -4   6       61.43       60.63      4.77 o
   5  -4   6      498.41      494.70     15.89 o
   6  -4   6      147.14      150.59     15.44 o
   7  -4   6       25.70       16.40      6.75 o
  -8  -3   6        0.00       -0.19      2.26 o
  -7  -3   6        6.71       10.05      2.84 o
  -6  -3   6      105.16      115.83      5.47 o
  -5  -3   6        2.34        4.62      1.49 o
  -4  -3   6       70.12       67.68      2.21 o
  -3  -3   6       67.09       53.36      2.07 o
  -2  -3   6      398.51      334.22      7.18 o
  -1  -3   6      174.62      147.61      2.91 o
   0  -3   6     4031.49     4248.79     33.75 o
   1  -3   6       48.13       79.93      2.09 o
   2  -3   6      294.24      289.99      5.09 o
   3  -3   6      260.30      253.72      6.03 o
   4  -3   6        9.68        8.32      1.44 o
   5  -3   6       39.45       42.15      5.73 o
   6  -3   6       12.29        9.42      3.74 o
   7  -3   6       25.15       26.05      7.24 o
  -8  -2   6        3.14        4.58      3.38 o
  -7  -2   6       24.92       27.57      4.22 o
  -6  -2   6        0.01        0.04      1.41 o
  -5  -2   6      114.70      103.43      4.52 o
  -4  -2   6        2.13        1.32      1.01 o
  -3  -2   6        0.04        0.35      0.61 o
  -2  -2   6       90.45      100.85      2.19 o
  -1  -2   6      324.03      316.30      3.87 o
   0  -2   6     3577.52     3759.13     28.40 o
   1  -2   6     1298.77     1275.96     11.38 o
   2  -2   6      919.94      963.68     10.26 o
   3  -2   6      458.49      476.94      7.12 o
   4  -2   6      269.86      264.25      5.27 o
   5  -2   6       39.23       39.83      2.69 o
   6  -2   6      337.18      349.74     15.94 o
   7  -2   6       10.90       13.38      3.88 o
   8  -2   6      105.63       97.19     13.75 o
  -8  -1   6        5.98        1.47      2.61 o
  -7  -1   6      115.94       95.76      7.66 o
  -6  -1   6        0.02       -0.01      1.47 o
  -5  -1   6     1882.70     1885.69     35.14 o
  -4  -1   6        4.46        7.59      1.39 o
  -3  -1   6      555.37      526.83      6.11 o
  -2  -1   6       70.53       62.78      1.84 o
  -1  -1   6     2341.21     2370.44     20.72 o
   0  -1   6     1068.32     1036.96      8.63 o
   1  -1   6     1703.90     1722.40     13.06 o
   2  -1   6     1766.88     1888.72     15.87 o
   3  -1   6      309.14      292.81      4.42 o
   4  -1   6      465.79      477.38      7.16 o
   5  -1   6      295.50      286.80      5.76 o
   6  -1   6        0.01        2.04      1.91 o
   7  -1   6       13.44       12.43      3.66 o
   8  -1   6       24.95       24.20      4.98 o
  -8   0   6       38.94       36.20      8.08 o
  -7   0   6        0.73       -1.74      2.37 o
  -6   0   6      111.40      103.63      6.36 o
  -5   0   6      524.79      560.25     12.73 o
  -4   0   6       40.81       43.41      2.15 o
  -3   0   6        1.45        1.92      0.68 o
  -2   0   6      195.87      177.14      4.51 o
  -1   0   6      624.82      536.91      6.07 o
   0   0   6       20.44       45.61      1.33 o
   1   0   6       29.80       32.20      1.08 o
   2   0   6       47.47       29.70      1.04 o
   3   0   6      358.72      347.21      4.33 o
   4   0   6      315.13      324.65      4.47 o
   5   0   6      382.03      383.40      6.07 o
   6   0   6       21.02       15.53      2.30 o
   7   0   6       32.70       26.02      3.55 o
   8   0   6       12.55       13.15      3.92 o
  -8   1   6       38.10       34.42      5.79 o
  -7   1   6        2.77        1.17      2.54 o
  -6   1   6        2.61        0.22      1.66 o
  -5   1   6      191.64      186.01      5.26 o
  -4   1   6     1523.42     1617.88     20.22 o
  -3   1   6      252.37      245.30      4.74 o
  -2   1   6      246.96      264.66      4.67 o
  -1   1   6       24.72       37.56      1.48 o
   0   1   6      116.58      110.50      2.17 o
   1   1   6     3528.09     3544.83     23.73 o
   2   1   6     3376.99     3623.54     24.93 o
   3   1   6       62.46       88.72      2.29 o
   4   1   6      134.69      137.41      3.51 o
   5   1   6       69.45       66.53      4.26 o
   6   1   6      129.28      130.09      5.50 o
   7   1   6       10.89       13.72      2.95 o
   8   1   6        0.04        0.91      2.47 o
  -8   2   6        5.38        9.17      4.82 o
  -7   2   6       61.48       52.80      6.48 o
  -6   2   6      211.06      208.76      8.45 o
  -5   2   6      102.54      101.60      6.12 o
  -4   2   6      136.54      126.27      5.28 o
  -3   2   6      850.63      812.61     13.50 o
  -2   2   6     1824.12     1703.43     26.68 o
  -1   2   6      737.55      694.25      8.32 o
   0   2   6       17.65       27.34      1.53 o
   1   2   6     4638.12     4995.61     36.27 o
   2   2   6      663.66      657.06      5.76 o
   3   2   6      704.59      768.11      7.57 o
   4   2   6        7.55        9.11      1.14 o
   5   2   6       10.16        6.32      1.21 o
   6   2   6       84.54       76.23      4.19 o
   7   2   6       24.97       20.64      2.80 o
   8   2   6       54.61       57.80      5.22 o
  -8   3   6       51.95       50.66     10.13 o
  -7   3   6       87.06       63.94     10.37 o
  -6   3   6       57.45       74.31      7.34 o
  -5   3   6        5.24        5.41      2.16 o
  -4   3   6      207.98      219.68      6.60 o
  -3   3   6       59.11       48.89      3.23 o
  -2   3   6      193.68      224.18     10.14 o
  -1   3   6      156.52      168.29      5.38 o
   0   3   6       67.40       88.23      2.69 o
   1   3   6      130.43      102.99      2.26 o
   2   3   6     1477.88     1571.53     14.78 o
   3   3   6      212.55      198.81      3.43 o
   4   3   6      840.96      827.63     14.91 o
   5   3   6      145.84      159.25      5.73 o
   6   3   6       43.03       49.53      4.77 o
   7   3   6       49.41       48.01      7.48 o
   8   3   6      100.49       95.38      8.18 o
  -7   4   6        5.06        7.24      5.55 o
  -6   4   6      128.36      109.56     12.79 o
  -5   4   6      116.03      102.32     11.82 o
  -4   4   6       85.76       89.97      5.02 o
  -3   4   6      578.25      582.90     11.41 o
  -2   4   6       34.96       37.66      2.83 o
  -1   4   6      118.44      141.15      6.74 o
   0   4   6       85.26       72.92      3.94 o
   1   4   6       50.49       52.40      1.78 o
   2   4   6       40.81       40.82      1.74 o
   3   4   6        0.17       -0.13      0.60 o
   4   4   6       63.97       61.85      2.56 o
   5   4   6      238.17      221.21      6.60 o
   6   4   6       31.49       39.36      4.35 o
   7   4   6        8.37        9.89      4.10 o
   8   4   6      103.88      111.45      8.53 o
  -7   5   6        0.46        0.72      4.10 o
  -6   5   6       25.04       36.67      8.44 o
  -5   5   6       54.21       72.86     10.86 o
  -4   5   6        0.80       -2.28      2.09 o
  -3   5   6      575.99      562.58     16.57 o
  -2   5   6      129.67      135.11      4.74 o
  -1   5   6       70.17       80.76      3.86 o
   0   5   6        0.42        0.00      0.83 o
   1   5   6       72.52       63.44      2.92 o
   2   5   6      371.45      349.14      5.84 o
   3   5   6        2.45        0.91      0.71 o
   4   5   6       22.97       20.99      1.75 o
   5   5   6      185.26      184.43      5.76 o
   6   5   6       83.05       77.93      6.76 o
   7   5   6        0.01        0.00      2.89 o
  -6   6   6       53.34       62.48     11.10 o
  -5   6   6       10.80       12.06      5.55 o
  -4   6   6      261.18      261.13     12.03 o
  -3   6   6       76.47       76.12      6.83 o
  -2   6   6      421.43      451.19     13.20 o
  -1   6   6       16.89       14.00      2.28 o
   0   6   6       44.78       42.74      3.00 o
   1   6   6      171.92      166.08      5.33 o
   2   6   6      265.66      259.77      4.86 o
   3   6   6      114.88      107.94      4.76 o
   4   6   6       32.84       41.76      2.41 o
   5   6   6        0.66        0.76      1.32 o
   6   6   6        2.03        4.97      2.20 o
   7   6   6       31.86       30.15      5.31 o
  -5   7   6       51.43       47.04      9.65 o
  -4   7   6      116.73      115.52     10.62 o
  -3   7   6      108.37      110.47      8.20 o
  -2   7   6      420.78      398.38     17.37 o
  -1   7   6      280.12      266.87     10.20 o
   0   7   6     2599.37     2446.72     44.55 o
   1   7   6      237.23      232.05      7.63 o
   2   7   6      234.31      199.04      4.57 o
   3   7   6       25.13       21.44      1.88 o
   4   7   6       40.93       37.15      7.48 o
   5   7   6        4.72        6.19      1.80 o
   6   7   6       53.05       59.60      4.70 o
  -4   8   6        4.63        6.92      5.15 o
  -3   8   6        1.80        6.99     10.37 o
  -2   8   6       33.76       41.63     11.46 o
  -1   8   6        1.22        0.91      3.11 o
   0   8   6        7.27        3.42      2.54 o
   1   8   6       12.07       17.07      3.06 o
   2   8   6       51.76       60.54      4.00 o
   3   8   6       50.27       46.87      3.04 o
   4   8   6       50.01       51.24      2.80 o
   5   8   6       92.95       86.86     11.58 o
  -3   9   6       44.52       47.76     11.58 o
  -2   9   6      148.59      130.59     20.39 o
  -1   9   6        5.49        7.28      6.63 o
   0   9   6       11.09        6.33      3.37 o
   1   9   6       31.40       36.80      5.79 o
   2   9   6        4.07        2.78      1.22 o
   3   9   6        0.47        0.11      1.84 o
   4   9   6       29.89       34.58      2.73 o
  -1  10   6       28.84      118.45     16.16 o
   0  10   6      136.97      152.43     34.02 o
   1  10   6       35.98       42.88     24.61 o
   2  10   6        2.40        2.89      3.14 o
  -3  -9   7        4.69        4.82      5.79 o
  -2  -9   7       53.43       45.32      5.51 o
  -1  -9   7       84.16      100.13     12.55 o
   0  -9   7        0.07       -0.24      5.31 o
   1  -9   7       22.38       38.84      9.41 o
   2  -9   7       49.50       69.48     12.06 o
   3  -9   7       31.07       39.56      9.17 o
  -5  -8   7        3.06       -2.89      4.58 o
  -4  -8   7      123.53      117.03     10.38 o
  -3  -8   7        0.11       -0.24      4.58 o
  -2  -8   7       42.61       36.04      4.63 o
  -1  -8   7        0.03        0.39      2.81 o
   0  -8   7       76.92       71.18     10.62 o
   1  -8   7        1.36        1.93      5.07 o
   2  -8   7       34.92       30.16      8.20 o
   3  -8   7      192.31      216.97     17.38 o
  -6  -7   7       25.56       30.40      6.75 o
  -5  -7   7       83.01       85.17      9.65 o
  -4  -7   7        4.26        1.69      3.86 o
  -3  -7   7      711.59      665.78     24.90 o
  -2  -7   7       87.68       81.66      7.36 o
  -1  -7   7      480.82      485.64     15.10 o
   0  -7   7      495.53      498.53     17.03 o
   1  -7   7      147.14      147.94     12.79 o
   2  -7   7        0.03       -1.45      2.89 o
   3  -7   7        0.63       -0.38      2.88 o
   4  -7   7       17.93       21.14      4.95 o
   5  -7   7        1.46        5.31      5.07 o
  -6  -6   7       37.36       40.77      7.00 o
  -5  -6   7        0.52       -0.72      3.38 o
  -4  -6   7       22.78       19.06      5.07 o
  -3  -6   7        7.52        6.03      3.86 o
  -2  -6   7       97.38       92.54      4.38 o
  -1  -6   7      250.88      236.24      7.98 o
   0  -6   7        3.09        5.04      2.67 o
   1  -6   7      301.55      309.59      9.53 o
   2  -6   7      956.06      952.22     24.80 o
   3  -6   7      196.90      210.85     11.15 o
   4  -6   7      498.06      516.13     18.43 o
   5  -6   7        7.49        9.65      5.79 o
   6  -6   7        9.39       22.19      7.48 o
  -6  -5   7       10.91        8.93      4.34 o
  -5  -5   7      582.78      570.56     22.47 o
  -4  -5   7      241.40      231.89      9.74 o
  -3  -5   7      420.94      425.53      8.27 o
  -2  -5   7      234.09      238.64      5.99 o
  -1  -5   7       36.59       36.37      2.48 o
   0  -5   7      139.63      157.26      5.14 o
   1  -5   7       44.74       48.35      3.30 o
   2  -5   7      164.43      154.15      4.75 o
   3  -5   7     1301.46     1316.97     25.00 o
   4  -5   7      249.28      250.24     10.16 o
   5  -5   7      169.52      179.08     14.72 o
   6  -5   7      105.58      104.96     13.99 o
   7  -5   7        9.15       11.10      5.79 o
  -7  -4   7        3.84        4.34      4.10 o
  -6  -4   7       35.08       35.68      3.47 o
  -5  -4   7        4.79        4.52      1.78 o
  -4  -4   7       31.42       32.93      2.41 o
  -3  -4   7       84.69       87.29      2.73 o
  -2  -4   7      666.31      664.49      8.60 o
  -1  -4   7        1.12       -0.33      0.78 o
   0  -4   7      244.40      219.49      4.20 o
   1  -4   7       72.31       95.30      3.54 o
   2  -4   7       18.87       13.63      1.51 o
   3  -4   7       34.27       35.63      2.62 o
   4  -4   7      169.27      172.38      6.37 o
   5  -4   7      151.94      131.54     12.91 o
   6  -4   7       39.59       33.05      7.96 o
   7  -4   7       23.08       27.98      7.96 o
  -8  -3   7       22.19       21.68      3.93 o
  -7  -3   7      167.36      177.52      8.23 o
  -6  -3   7       16.82       22.39      3.08 o
  -5  -3   7      278.75      263.70      7.07 o
  -4  -3   7       85.83       87.73      2.61 o
  -3  -3   7      419.87      446.09      6.54 o
  -2  -3   7      150.08      147.37      3.30 o
  -1  -3   7      592.36      718.52      8.05 o
   0  -3   7      918.77      963.57      9.59 o
   1  -3   7     2107.84     2221.18     21.88 o
   2  -3   7      744.88      757.88      9.66 o
   3  -3   7       17.03       18.04      2.08 o
   4  -3   7      543.40      546.20      8.60 o
   5  -3   7        9.91        7.16      2.03 o
   6  -3   7      441.79      449.70     16.31 o
   7  -3   7       57.06       50.18      9.41 o
  -8  -2   7        7.34        8.80      4.46 o
  -7  -2   7        6.79        5.94      2.72 o
  -6  -2   7      135.27      131.77      6.31 o
  -5  -2   7      319.50      324.37      8.07 o
  -4  -2   7      143.30      146.93      7.90 o
  -3  -2   7      198.50      192.62      4.77 o
  -2  -2   7      221.62      233.59      3.73 o
  -1  -2   7      738.43      726.43      7.17 o
   0  -2   7        0.87        3.33      0.57 o
   1  -2   7       26.59       33.06      1.62 o
   2  -2   7     1075.19     1108.90     12.39 o
   3  -2   7        0.27        0.49      0.92 o
   4  -2   7       57.06       58.53      2.82 o
   5  -2   7       20.83       18.71      2.13 o
   6  -2   7       22.71       18.86      3.27 o
   7  -2   7        3.86        5.19      3.24 o
   8  -2   7        3.64        8.20      3.92 o
  -8  -1   7        4.24       -2.37      2.61 o
  -7  -1   7        1.46        0.51      2.47 o
  -6  -1   7      142.86      128.02      8.05 o
  -5  -1   7       26.12       22.10      2.65 o
  -4  -1   7       17.26       18.12      1.95 o
  -3  -1   7        7.37        6.10      0.86 o
  -2  -1   7       29.61       41.13      1.56 o
  -1  -1   7      228.64      227.42      3.42 o
   0  -1   7     1032.31     1078.59      9.58 o
   1  -1   7     1129.01     1149.99      9.51 o
   2  -1   7      814.93      817.73      7.75 o
   3  -1   7      253.43      264.50      4.53 o
   4  -1   7      280.94      276.17      5.12 o
   5  -1   7      333.66      319.49      6.14 o
   6  -1   7       67.37       66.69      4.60 o
   7  -1   7        9.85        7.18      3.98 o
   8  -1   7       19.42       11.60      4.70 o
  -8   0   7       76.46       62.19      7.28 o
  -7   0   7      181.64      178.83     18.70 o
  -6   0   7       40.01       46.46      4.54 o
  -5   0   7      401.06      371.50      8.92 o
  -4   0   7      661.21      667.79     10.79 o
  -3   0   7        9.74       13.71      1.71 o
  -2   0   7      365.47      389.01      5.50 o
  -1   0   7        0.18        0.46      0.54 o
   0   0   7      274.44      268.97      3.74 o
   1   0   7        3.86       10.42      1.58 o
   2   0   7      127.37      142.43      2.14 o
   3   0   7      590.74      641.39      6.58 o
   4   0   7        3.51        1.90      0.92 o
   5   0   7       57.45       53.98      4.13 o
   6   0   7      191.13      197.46      7.38 o
   7   0   7       63.11       63.65      4.60 o
   8   0   7       56.56       67.21      7.11 o
  -8   1   7        3.12       -0.07      2.95 o
  -7   1   7        0.70        1.83      2.49 o
  -6   1   7      109.00      101.01      6.54 o
  -5   1   7       13.66       14.11      1.93 o
  -4   1   7      186.70      196.77      4.58 o
  -3   1   7       56.72       68.01      2.77 o
  -2   1   7        2.54        6.42      1.04 o
  -1   1   7      843.27      838.92     11.65 o
   0   1   7     1417.05     1321.12     11.24 o
   1   1   7     4373.28     4813.15     31.95 o
   2   1   7     2343.68     2316.37     16.77 o
   3   1   7      198.14      230.08      3.60 o
   4   1   7      237.20      239.02      5.33 o
   5   1   7       86.65       78.53      5.72 o
   6   1   7      191.29      181.46      8.72 o
   7   1   7       86.50       81.05      5.64 o
   8   1   7        9.57        8.59      3.62 o
  -8   2   7        8.37       11.34      5.79 o
  -7   2   7        0.47        0.27      2.77 o
  -6   2   7       40.27       48.87      5.94 o
  -5   2   7       27.91       31.05      2.94 o
  -4   2   7        3.37        2.12      1.15 o
  -3   2   7       17.24       24.80      2.25 o
  -2   2   7      311.53      314.83      6.15 o
  -1   2   7        0.81       -0.07      0.63 o
   0   2   7     2487.12     2641.15     24.23 o
   1   2   7      169.17      215.17      3.37 o
   2   2   7      652.77      583.14      5.78 o
   3   2   7       85.75       99.22      2.43 o
   4   2   7      244.15      221.83      4.76 o
   5   2   7       65.85       68.31      2.94 o
   6   2   7       36.22       39.46      3.35 o
   7   2   7      139.69      156.31      7.10 o
   8   2   7        0.74        2.86      4.50 o
  -7   3   7       10.03       15.68      6.03 o
  -6   3   7        2.36       -1.21      3.38 o
  -5   3   7      448.51      420.25     14.26 o
  -4   3   7      965.04      985.42     16.94 o
  -3   3   7       51.82       55.75      3.61 o
  -2   3   7      133.10      140.56      4.55 o
  -1   3   7     2169.94     2227.58     29.10 o
   0   3   7       54.50       47.68      2.01 o
   1   3   7     2659.87     2794.45     25.41 o
   2   3   7        1.34        1.32      0.54 o
   3   3   7       13.68       14.77      0.77 o
   4   3   7       47.05       52.64      3.06 o
   5   3   7       56.82       62.20      4.22 o
   6   3   7       71.01       63.72      9.29 o
   7   3   7       15.40       18.57      5.31 o
   8   3   7       73.47       72.55      8.20 o
  -7   4   7        0.78        1.45      4.10 o
  -6   4   7       74.76       93.13     12.30 o
  -5   4   7       24.19       23.40      6.03 o
  -4   4   7      178.87      196.67      8.55 o
  -3   4   7        4.54        3.30      1.50 o
  -2   4   7        0.04        1.20      1.01 o
  -1   4   7       66.76       53.56      6.01 o
   0   4   7      388.06      355.57      5.81 o
   1   4   7       12.85       14.36      1.14 o
   2   4   7      223.82      196.56      3.81 o
   3   4   7      851.29      850.65     10.39 o
   4   4   7        5.37        4.86      1.09 o
   5   4   7       78.89       86.71      4.49 o
   6   4   7       53.37       50.05      5.91 o
   7   4   7        9.73        8.44      4.10 o
  -7   5   7        1.22       -3.14      3.86 o
  -6   5   7       40.25       36.19      8.68 o
  -5   5   7        0.13        4.34      4.10 o
  -4   5   7      586.55      587.84     18.28 o
  -3   5   7       89.30       89.35      5.82 o
  -2   5   7      899.01      943.04     21.81 o
  -1   5   7      467.53      451.01     10.61 o
   0   5   7      269.64      268.57      5.75 o
   1   5   7      338.51      310.03      5.98 o
   2   5   7      330.79      339.90      5.66 o
   3   5   7      160.57      164.00      3.71 o
   4   5   7      231.66      240.02      6.54 o
   5   5   7       63.08       76.27      4.18 o
   6   5   7      131.64      116.95      7.00 o
   7   5   7      157.30      167.48     11.58 o
  -6   6   7        0.25       -1.21      4.34 o
  -5   6   7       10.83        8.93      5.31 o
  -4   6   7       86.39       69.97      7.31 o
  -3   6   7      149.75      147.74      7.95 o
  -2   6   7      118.07      118.40     10.33 o
  -1   6   7       77.43       81.71      7.47 o
   0   6   7        1.39        0.58      1.02 o
   1   6   7      470.37      481.71     10.40 o
   2   6   7       78.88       78.10      3.81 o
   3   6   7       27.41       29.31      1.71 o
   4   6   7       34.02       41.27      2.92 o
   5   6   7        9.15       10.53      2.11 o
   6   6   7       30.36       24.61      4.58 o
   7   6   7        3.89        5.79      3.38 o
  -5   7   7       68.12       81.06     12.55 o
  -4   7   7        1.10        1.04      8.57 o
  -3   7   7       15.62       15.05      4.18 o
  -2   7   7      479.03      449.82     18.73 o
  -1   7   7      501.48      491.43     14.67 o
   0   7   7       19.25       26.81      5.68 o
   1   7   7        0.18       -0.64      1.47 o
   2   7   7      137.32      136.15      3.81 o
   3   7   7       42.27       44.70      2.82 o
   4   7   7       12.86       13.24      2.03 o
   5   7   7      273.32      295.28      8.43 o
   6   7   7       11.54       10.13      3.38 o
  -4   8   7      338.89      373.87     42.13 o
  -3   8   7      354.21      365.38     18.32 o
  -2   8   7      431.92      396.35     18.16 o
  -1   8   7      863.93      821.92     27.04 o
   0   8   7        1.22        1.59      2.52 o
   1   8   7       56.14       51.74      5.09 o
   2   8   7        1.40        2.61      1.17 o
   3   8   7        4.27        4.13      1.60 o
   4   8   7       13.23       14.13      2.41 o
   5   8   7        4.50        6.87      2.24 o
  -3   9   7       10.05       39.32     14.96 o
  -2   9   7       14.12       23.38      5.70 o
  -1   9   7        8.88       13.14      6.39 o
   0   9   7        6.57       10.77      4.46 o
   1   9   7      162.58      154.63     17.13 o
   2   9   7       14.58       21.48      2.99 o
   3   9   7       14.92       12.29      2.83 o
   4   9   7       29.72       36.90      3.41 o
  -1  10   7        4.54       30.74     25.09 o
   0  10   7       14.95       34.39     17.85 o
   1  10   7       19.36       35.29     20.50 o
   2  10   7       11.68       31.61     17.49 o
  -3  -9   8       73.90       58.63      9.89 o
  -2  -9   8       24.06       29.91      8.20 o
  -1  -9   8        2.48        2.65      5.79 o
   0  -9   8        1.72        6.27      6.27 o
   1  -9   8        4.78        5.07      6.27 o
   2  -9   8       23.28       30.40      8.68 o
  -4  -8   8        5.62        5.31      5.31 o
  -3  -8   8       50.91       45.84      8.20 o
  -2  -8   8       31.34       32.50      4.75 o
  -1  -8   8      175.31      137.32     13.76 o
   0  -8   8       37.51       34.50      8.44 o
   1  -8   8        4.60        8.44      6.27 o
   2  -8   8        8.10       13.51      7.00 o
   3  -8   8        4.13       12.30      6.27 o
  -5  -7   8       95.25       90.96     10.38 o
  -4  -7   8       82.93       84.93      9.65 o
  -3  -7   8        0.25        0.72      4.58 o
  -2  -7   8        5.74        6.43      4.70 o
  -1  -7   8       18.28       18.76      4.05 o
   0  -7   8      202.05      223.27     15.69 o
   1  -7   8       29.65       41.25      8.93 o
   2  -7   8       10.02       11.77      4.16 o
   3  -7   8        0.03        2.34      3.32 o
   4  -7   8       10.46       14.96      6.27 o
   5  -7   8       13.93       16.89      6.75 o
  -6  -6   8        2.93        3.14      4.34 o
  -5  -6   8       66.72       60.80      8.44 o
  -4  -6   8      290.36      284.65     14.97 o
  -3  -6   8       74.92       68.04      8.44 o
  -2  -6   8      443.64      413.84     26.45 o
  -1  -6   8        0.21        1.26      1.98 o
   0  -6   8      191.81      175.30      9.72 o
   1  -6   8      194.99      186.58      7.65 o
   2  -6   8      713.80      639.99     19.48 o
   3  -6   8      237.75      251.28     12.20 o
   4  -6   8      242.23      266.02     18.10 o
   5  -6   8       15.09       22.43      7.00 o
   6  -6   8       31.41       32.57      9.17 o
  -7  -5   8       16.05        6.03      4.82 o
  -6  -5   8       15.32       17.37      5.55 o
  -5  -5   8       10.03        2.41      3.86 o
  -4  -5   8        0.23       -0.72      3.14 o
  -3  -5   8      262.07      266.34     10.67 o
  -2  -5   8       13.63       16.79      1.82 o
  -1  -5   8      322.50      323.82      7.59 o
   0  -5   8     2660.56     2688.80     27.96 o
   1  -5   8      135.96      132.74      5.66 o
   2  -5   8     2397.83     2462.66     33.54 o
   3  -5   8       15.76       14.93      3.28 o
   4  -5   8        0.11        1.12      2.26 o
   5  -5   8      178.79      186.56     15.45 o
   6  -5   8        1.86        4.58      5.07 o
  -7  -4   8      141.96      160.97     10.14 o
  -6  -4   8      359.72      354.49     10.84 o
  -5  -4   8      148.96      150.15      7.48 o
  -4  -4   8      140.39      134.31      5.58 o
  -3  -4   8        8.11        8.67      1.26 o
  -2  -4   8      122.71      138.61      3.86 o
  -1  -4   8      246.40      246.53      5.77 o
   0  -4   8      160.28      168.56      3.96 o
   1  -4   8       13.70       13.16      1.57 o
   2  -4   8      180.05      165.32      4.48 o
   3  -4   8       42.09       44.20      2.66 o
   4  -4   8      115.47      126.24      5.12 o
   5  -4   8       69.15       68.52      6.66 o
   6  -4   8      104.27      116.30     13.75 o
   7  -4   8      114.19      126.20     15.20 o
  -7  -3   8        0.02        1.82      2.36 o
  -6  -3   8        5.33        6.50      2.61 o
  -5  -3   8       60.39       54.99      4.95 o
  -4  -3   8       15.26       18.56      1.64 o
  -3  -3   8       10.02       11.25      1.28 o
  -2  -3   8      477.70      511.36      7.76 o
  -1  -3   8        2.19        0.77      0.63 o
   0  -3   8     1095.42     1049.49     10.53 o
   1  -3   8       93.70       86.91      2.88 o
   2  -3   8       27.61       14.62      1.55 o
   3  -3   8      584.27      573.49      8.59 o
   4  -3   8      365.45      351.84      7.24 o
   5  -3   8       16.10       15.60      2.50 o
   6  -3   8       15.07       12.53      3.94 o
   7  -3   8        0.02        3.14      4.34 o
  -8  -2   8       13.58       21.81      4.40 o
  -7  -2   8       55.12       39.89      5.26 o
  -6  -2   8      244.66      223.76      9.62 o
  -5  -2   8        0.33        0.87      1.43 o
  -4  -2   8       92.28       97.44      3.11 o
  -3  -2   8       36.67       42.34      1.89 o
  -2  -2   8        0.23       -0.02      0.56 o
  -1  -2   8       52.51       55.35      1.91 o
   0  -2   8       52.12       47.82      2.31 o
   1  -2   8      387.38      426.97      5.88 o
   2  -2   8      788.43      807.66      8.80 o
   3  -2   8      208.72      223.25      4.68 o
   4  -2   8        7.65        7.83      1.39 o
   5  -2   8      974.56      968.69     16.36 o
   6  -2   8        1.86        1.71      1.76 o
   7  -2   8      164.39      160.17     12.31 o
  -8  -1   8        4.50        4.97      3.30 o
  -7  -1   8       30.23       24.98      4.35 o
  -6  -1   8      378.00      371.31     14.13 o
  -5  -1   8      279.24      278.17      7.72 o
  -4  -1   8     1097.31     1124.27     12.90 o
  -3  -1   8       20.43       18.03      1.24 o
  -2  -1   8     2462.61     2480.44     20.98 o
  -1  -1   8     1093.64     1027.32     10.63 o
   0  -1   8     4510.63     4753.90     35.49 o
   1  -1   8        3.52        6.32      0.79 o
   2  -1   8      716.56      769.23      7.58 o
   3  -1   8      171.40      179.36      3.94 o
   4  -1   8        6.95        9.33      1.29 o
   5  -1   8        0.66       -0.81      1.04 o
   6  -1   8      208.86      194.90      8.57 o
   7  -1   8        5.38        3.73      2.10 o
   8  -1   8       29.34       31.98      5.73 o
  -8   0   8        5.66        6.14      3.81 o
  -7   0   8        2.34        5.20      3.86 o
  -6   0   8        1.56       -0.31      2.09 o
  -5   0   8      201.66      184.25      6.26 o
  -4   0   8       11.03       15.65      1.60 o
  -3   0   8        9.06        8.70      1.21 o
  -2   0   8       63.44       62.58      2.25 o
  -1   0   8     2810.23     2934.18     25.52 o
   0   0   8     9148.85     9192.05     66.03 o
   1   0   8      234.26      195.17      2.92 o
   2   0   8      334.11      343.73      3.80 o
   3   0   8     1604.12     1583.72     13.73 o
   4   0   8        1.75        1.61      1.15 o
   5   0   8       22.52       19.52      2.82 o
   6   0   8        0.14        2.95      1.90 o
   7   0   8        0.45        0.69      1.75 o
   8   0   8       21.87       19.99      4.63 o
  -8   1   8       25.78       40.39      6.39 o
  -7   1   8       28.37       22.35      4.46 o
  -6   1   8       32.34       34.61      5.12 o
  -5   1   8      150.38      165.20      5.24 o
  -4   1   8      165.88      174.10      4.43 o
  -3   1   8     1497.90     1528.72     17.75 o
  -2   1   8      702.96      701.82      9.58 o
  -1   1   8     5175.54     5407.08     49.46 o
   0   1   8     1872.48     2063.88     17.85 o
   1   1   8      193.06      187.22      2.80 o
   2   1   8       57.27       35.80      1.24 o
   3   1   8      423.66      442.94      6.19 o
   4   1   8       57.90       53.69      2.97 o
   5   1   8      579.78      553.16     12.43 o
   6   1   8      180.76      192.29      7.12 o
   7   1   8       15.64       17.73      6.15 o
   8   1   8        8.17        9.96      2.85 o
  -8   2   8        2.84        2.41      4.58 o
  -7   2   8        2.79       -0.96      3.14 o
  -6   2   8       26.55       21.58      4.52 o
  -5   2   8      103.92       99.40      4.87 o
  -4   2   8      310.39      300.50     10.26 o
  -3   2   8        0.46        0.09      0.89 o
  -2   2   8     1191.75     1171.80     15.62 o
  -1   2   8      381.56      504.73      7.53 o
   0   2   8       97.69      100.76      2.35 o
   1   2   8        0.16        2.17      0.63 o
   2   2   8      102.39      105.66      2.06 o
   3   2   8      435.35      420.39      6.39 o
   4   2   8        0.14        0.52      0.87 o
   5   2   8        1.74        1.78      1.43 o
   6   2   8      164.08      162.62      7.56 o
   7   2   8        4.73        5.24      2.32 o
   8   2   8        2.76        3.17      2.15 o
  -7   3   8       37.87       32.57      7.96 o
  -6   3   8        3.27        6.51      4.34 o
  -5   3   8       13.53       21.40      3.12 o
  -4   3   8       74.63       82.79      4.21 o
  -3   3   8       63.87       65.68      5.26 o
  -2   3   8      255.75      265.55      5.96 o
  -1   3   8      843.82      883.86     10.53 o
   0   3   8      363.62      296.00      5.25 o
   1   3   8       40.74       38.07      1.82 o
   2   3   8       32.28       34.05      1.46 o
   3   3   8      268.36      260.69      3.31 o
   4   3   8       11.10       11.81      1.11 o
   5   3   8      543.24      527.47     14.55 o
   6   3   8       45.56       49.86      5.28 o
   7   3   8      288.97      312.39     17.62 o
   8   3   8       16.40        9.63      3.66 o
  -7   4   8        7.85        5.31      5.07 o
  -6   4   8       57.13       60.80     10.62 o
  -5   4   8       31.82       37.63      7.72 o
  -4   4   8      320.57      339.30     10.64 o
  -3   4   8      861.68      870.53     17.82 o
  -2   4   8       58.05       57.98      4.56 o
  -1   4   8      395.36      419.36      6.93 o
   0   4   8      324.09      335.77      5.84 o
   1   4   8      927.63      913.04     10.22 o
   2   4   8       67.84       69.35      2.74 o
   3   4   8       21.48       21.01      1.87 o
   4   4   8        0.97        0.51      0.82 o
   5   4   8        9.73        9.34      2.24 o
   6   4   8       59.76       65.94      5.91 o
   7   4   8       46.30       49.70      7.72 o
  -6   5   8        5.10       10.13      5.55 o
  -5   5   8        4.19        3.14      4.10 o
  -4   5   8      107.34       78.12      7.84 o
  -3   5   8       21.39       29.92      3.62 o
  -2   5   8      273.58      247.70      7.86 o
  -1   5   8      654.98      647.02     14.84 o
   0   5   8       65.40       55.43      3.98 o
   1   5   8      991.44      978.45     10.84 o
   2   5   8       16.03       13.38      1.41 o
   3   5   8       23.38       17.46      1.64 o
   4   5   8      116.36      124.71      5.04 o
   5   5   8       60.16       60.94      4.15 o
   6   5   8       33.23       29.70      4.22 o
   7   5   8       17.52       14.71      4.82 o
  -6   6   8       62.68       57.90     10.86 o
  -5   6   8      271.40      285.58     19.07 o
  -4   6   8        3.65        5.67      3.07 o
  -3   6   8       87.06       78.09      6.94 o
  -2   6   8        0.87        0.64      2.00 o
  -1   6   8       52.73       52.78      4.31 o
   0   6   8        7.85        5.03      1.50 o
   1   6   8       43.37       41.15      3.46 o
   2   6   8      534.12      533.47     18.42 o
   3   6   8      213.84      219.37      4.66 o
   4   6   8       69.32       68.33      3.83 o
   5   6   8      221.54      244.41      8.11 o
   6   6   8      130.80      137.54      9.41 o
  -5   7   8        1.81        7.96      5.55 o
  -4   7   8       41.28       45.32      6.26 o
  -3   7   8        7.86        7.50      4.17 o
  -2   7   8      281.38      273.41     14.40 o
  -1   7   8      319.92      309.96     11.65 o
   0   7   8      102.66       95.91      6.49 o
   1   7   8       31.68       26.66      2.74 o
   2   7   8        0.28       -0.12      1.04 o
   3   7   8       39.05       35.85      2.59 o
   4   7   8        5.19        4.47      1.91 o
   5   7   8       26.55       29.57      3.05 o
   6   7   8        6.29        4.58      3.14 o
  -4   8   8       85.41       70.11     13.03 o
  -3   8   8       34.37       33.41      7.16 o
  -2   8   8        3.03        0.43      2.83 o
  -1   8   8        1.11        0.28      2.52 o
   0   8   8       19.88       15.28      4.36 o
   1   8   8       49.29       68.12      6.58 o
   2   8   8        0.03        0.92      2.24 o
   3   8   8      154.51      151.00      5.72 o
   4   8   8       66.15       71.59      4.09 o
   5   8   8       23.33       22.20      3.01 o
  -3   9   8       60.41       58.78     18.58 o
  -2   9   8       44.45       44.08      7.85 o
  -1   9   8       23.06       31.63      6.08 o
   0   9   8      107.02      100.47     18.10 o
   1   9   8        9.84       20.75      7.28 o
   2   9   8        6.56        9.76      3.27 o
   3   9   8        7.10        8.51      3.77 o
   4   9   8      174.42      168.53      8.18 o
   0  10   8        7.76       69.95     13.51 o
   1  10   8       67.71       73.51     29.19 o
  -2  -9   9       50.47       51.87      9.89 o
  -1  -9   9        0.04        5.31      6.51 o
   0  -9   9      132.19      166.26     16.89 o
   1  -9   9       36.51       62.96     11.58 o
   2  -9   9       20.11       33.53      9.41 o
  -4  -8   9        0.63       -1.45      5.07 o
  -3  -8   9       71.32       57.42      9.41 o
  -2  -8   9      116.71      104.24     12.31 o
  -1  -8   9        1.55       -1.69      5.79 o
   0  -8   9        0.08       -0.48      5.55 o
   1  -8   9       20.46       24.36      8.20 o
   2  -8   9        4.90        3.86      5.79 o
   3  -8   9        1.51        7.00      6.03 o
  -5  -7   9        2.78        2.17      4.58 o
  -4  -7   9      237.97      238.73     15.21 o
  -3  -7   9       26.77       23.64      6.75 o
  -2  -7   9      445.25      423.83     27.66 o
  -1  -7   9      121.98      107.62     12.07 o
   0  -7   9      454.08      431.67     22.47 o
   1  -7   9      107.70       80.11     11.58 o
   2  -7   9       26.67       32.58     10.37 o
   3  -7   9        8.48        5.40      3.74 o
   4  -7   9       75.58       98.44     13.51 o
   5  -7   9       16.81       18.33      7.24 o
  -6  -6   9        8.71        4.82      4.58 o
  -5  -6   9       38.15       36.67      7.24 o
  -4  -6   9        1.14        0.96      4.10 o
  -3  -6   9       40.76       25.57      6.51 o
  -2  -6   9       24.81       22.56      5.07 o
  -1  -6   9       20.50       26.51      7.12 o
   0  -6   9       18.45       13.58      3.69 o
   1  -6   9        0.00        4.93      3.70 o
   2  -6   9      109.60      101.70      8.78 o
   3  -6   9       57.60       69.12      7.85 o
   4  -6   9        0.02       -1.69      4.10 o
   5  -6   9        0.30       -2.65      3.62 o
  -7  -5   9        0.06        0.24      4.34 o
  -6  -5   9      191.76      174.25     13.27 o
  -5  -5   9      168.85      173.28     12.31 o
  -4  -5   9       83.93       77.93      9.17 o
  -3  -5   9      320.92      320.54     12.34 o
  -2  -5   9       84.34       79.41      4.42 o
  -1  -5   9     1452.88     1422.19     21.48 o
   0  -5   9       14.35       18.52      2.13 o
   1  -5   9     1599.78     1475.48     22.67 o
   2  -5   9      204.86      201.11      8.31 o
   3  -5   9       30.76       34.16      4.29 o
   4  -5   9       33.91       43.62      5.80 o
   5  -5   9      225.94      232.93     17.14 o
   6  -5   9        5.22        6.27      5.31 o
  -7  -4   9        4.85        1.44      2.36 o
  -6  -4   9        7.59        4.71      2.54 o
  -5  -4   9      206.24      203.01      8.41 o
  -4  -4   9      152.18      167.28      6.48 o
  -3  -4   9      193.85      196.34      4.74 o
  -2  -4   9      938.90      939.78     13.81 o
  -1  -4   9       57.37       56.03      2.59 o
   0  -4   9     1695.26     1689.88     18.21 o
   1  -4   9     1586.99     1555.19     20.18 o
   2  -4   9      107.03      116.22      5.05 o
   3  -4   9      251.67      244.79      9.69 o
   4  -4   9      134.74      143.17      8.17 o
   5  -4   9        7.95        8.44      5.55 o
   6  -4   9        4.48        1.45      4.10 o
   7  -4   9       20.93       17.37      6.75 o
  -7  -3   9        1.42        0.59      2.43 o
  -6  -3   9      401.82      401.77     15.22 o
  -5  -3   9      167.72      172.89      8.07 o
  -4  -3   9      202.85      212.81      5.72 o
  -3  -3   9      133.55      126.87      4.99 o
  -2  -3   9      468.75      457.74      6.45 o
  -1  -3   9        5.11        5.05      0.85 o
   0  -3   9      254.95      253.89      4.94 o
   1  -3   9        0.03        1.61      0.91 o
   2  -3   9       21.72       19.70      1.69 o
   3  -3   9      177.09      171.94      4.46 o
   4  -3   9        4.02        2.08      1.49 o
   5  -3   9      414.00      419.93     10.84 o
   6  -3   9       18.36       18.33      6.03 o
   7  -3   9       53.86       64.17     10.62 o
  -7  -2   9        2.57        3.06      2.67 o
  -6  -2   9       54.62       63.72      6.21 o
  -5  -2   9        1.33        1.94      1.91 o
  -4  -2   9      273.01      278.21      5.49 o
  -3  -2   9      123.61      120.31      3.57 o
  -2  -2   9      664.83      665.68      7.64 o
  -1  -2   9      940.91      957.94     10.30 o
   0  -2   9      352.93      371.07      4.90 o
   1  -2   9        7.53        7.08      0.98 o
   2  -2   9      425.24      419.92      5.56 o
   3  -2   9      377.31      396.43      6.70 o
   4  -2   9       56.80       57.27      3.37 o
   5  -2   9       12.40        5.31      2.45 o
   6  -2   9      255.82      253.47      8.37 o
   7  -2   9       31.66       35.66      7.27 o
  -8  -1   9        1.22       -0.60      2.84 o
  -7  -1   9       88.58       86.52      7.90 o
  -6  -1   9       22.93       13.54      3.64 o
  -5  -1   9       36.77       47.98      4.40 o
  -4  -1   9       82.29       89.85      3.50 o
  -3  -1   9      265.28      264.07      4.23 o
  -2  -1   9      150.58      176.17      3.52 o
  -1  -1   9      504.74      498.86      6.56 o
   0  -1   9     1042.75     1041.43      9.82 o
   1  -1   9     2923.99     2962.61     24.12 o
   2  -1   9       20.36       25.43      1.41 o
   3  -1   9      204.26      207.76      5.19 o
   4  -1   9      359.17      358.53      6.76 o
   5  -1   9      191.09      190.88      7.57 o
   6  -1   9       27.51       29.07      3.72 o
   7  -1   9        5.89        4.65      2.24 o
  -8   0   9       35.63       36.29      6.04 o
  -7   0   9        3.32        1.93      2.90 o
  -6   0   9      564.99      556.14     17.59 o
  -5   0   9      256.17      262.35      8.92 o
  -4   0   9       98.47       96.04      4.39 o
  -3   0   9     1522.68     1519.62     17.78 o
  -2   0   9      197.01      179.26      4.67 o
  -1   0   9      113.72      119.82      2.85 o
   0   0   9      389.35      403.51      5.02 o
   1   0   9      143.35      163.49      2.89 o
   2   0   9       17.82       19.77      1.18 o
   3   0   9      189.58      180.55      3.55 o
   4   0   9       69.97       67.09      3.98 o
   5   0   9      216.06      204.02      7.43 o
   6   0   9       17.25       20.33      3.40 o
   7   0   9      306.09      312.78     10.49 o
   8   0   9       13.17       17.08      3.62 o
  -8   1   9        1.16        2.65      4.58 o
  -7   1   9        6.29        2.83      5.79 o
  -6   1   9        1.45        4.47      2.98 o
  -5   1   9      351.18      356.82      8.37 o
  -4   1   9     1008.55     1028.92     13.72 o
  -3   1   9       71.73       64.32      2.92 o
  -2   1   9      728.76      785.95     10.68 o
  -1   1   9     5291.97     5358.21     44.72 o
   0   1   9      914.59      982.34      9.59 o
   1   1   9     1727.87     1744.64     15.15 o
   2   1   9       35.41       24.73      1.18 o
   3   1   9      289.00      302.89      5.51 o
   4   1   9      637.15      631.81     11.42 o
   5   1   9       78.77       68.75      4.76 o
   6   1   9      367.23      362.45     18.17 o
   7   1   9       55.10       51.71      4.72 o
   8   1   9       22.85       23.92      3.79 o
  -7   2   9       12.15       21.95      6.51 o
  -6   2   9       24.49       20.02      4.43 o
  -5   2   9       44.76       53.52      4.47 o
  -4   2   9      664.00      668.02     11.41 o
  -3   2   9      486.97      484.52      8.93 o
  -2   2   9      143.33      153.08      4.42 o
  -1   2   9      192.71      210.23      6.99 o
   0   2   9      171.47      157.96      3.09 o
   1   2   9        0.04       -0.39      0.50 o
   2   2   9       54.29       52.17      2.11 o
   3   2   9      525.74      541.26      7.88 o
   4   2   9       29.77       28.87      2.07 o
   5   2   9       82.09       71.07      4.75 o
   6   2   9       72.86       65.98      4.61 o
   7   2   9       92.65       88.12      6.02 o
   8   2   9      229.04      243.66      8.41 o
  -7   3   9        4.41        6.27      5.31 o
  -6   3   9       40.21       52.35      9.65 o
  -5   3   9       14.64       22.98      4.10 o
  -4   3   9       39.27       32.92      2.88 o
  -3   3   9      180.31      160.81      6.44 o
  -2   3   9      102.62       99.08      3.90 o
  -1   3   9        6.90       14.61      1.44 o
   0   3   9      809.04      799.48     11.18 o
   1   3   9       19.15       13.26      1.18 o
   2   3   9      194.34      178.06      3.11 o
   3   3   9        3.10        5.31      0.99 o
   4   3   9        7.82        6.21      1.19 o
   5   3   9        9.85        7.80      2.12 o
   6   3   9       17.14       18.74      3.64 o
   7   3   9       45.90       40.77      7.72 o
  -7   4   9       22.79       22.19      7.72 o
  -6   4   9       34.77       48.73      9.89 o
  -5   4   9       20.48       13.52      4.58 o
  -4   4   9      218.15      228.66      8.47 o
  -3   4   9        5.31        4.03      1.57 o
  -2   4   9       15.96        9.93      1.70 o
  -1   4   9       48.50       45.70      4.38 o
   0   4   9      431.83      449.32      6.85 o
   1   4   9      245.72      246.58      4.16 o
   2   4   9        2.22        2.08      0.75 o
   3   4   9     1262.44     1228.39     13.74 o
   4   4   9       18.20       18.88      3.34 o
   5   4   9      144.23      134.14      7.58 o
   6   4   9        9.64        9.08      2.77 o
   7   4   9      129.91      119.20     10.62 o
  -6   5   9       10.19       12.06      6.03 o
  -5   5   9       86.04       72.14     10.86 o
  -4   5   9      245.29      260.50     11.86 o
  -3   5   9        3.41        1.65      4.10 o
  -2   5   9       56.09       54.31      4.44 o
  -1   5   9        1.44        0.94      1.19 o
   0   5   9        2.06        2.23      0.88 o
   1   5   9       23.23       20.16      1.50 o
   2   5   9        0.29       -0.68      1.02 o
   3   5   9       35.90       35.03      2.87 o
   4   5   9      430.00      448.19     10.35 o
   5   5   9       60.22       63.30      5.71 o
   6   5   9      106.01      116.99      7.53 o
   7   5   9       12.39       15.92      4.82 o
  -6   6   9        5.44        8.68      5.55 o
  -5   6   9        8.21        5.79      5.31 o
  -4   6   9       12.08        5.85      3.38 o
  -3   6   9      725.82      713.50     19.30 o
  -2   6   9       67.46       65.18      9.45 o
  -1   6   9      201.27      204.10     10.94 o
   0   6   9      167.46      161.06      6.69 o
   1   6   9       55.30       47.40      2.93 o
   2   6   9        4.16        4.79      1.41 o
   3   6   9        3.23        1.38      1.22 o
   4   6   9       29.06       28.00      3.06 o
   5   6   9       13.51       10.23      2.81 o
   6   6   9       10.81        7.96      3.62 o
  -5   7   9        4.07       -2.65      3.86 o
  -4   7   9       24.88        6.36     13.99 o
  -3   7   9       63.44       47.89      7.83 o
  -2   7   9       65.02       63.86     16.53 o
  -1   7   9        0.32       -1.37      2.31 o
   0   7   9        5.50        4.78      4.43 o
   1   7   9      233.76      221.47     13.90 o
   2   7   9       75.36       74.09      3.47 o
   3   7   9       23.85       27.00      2.23 o
   4   7   9      281.13      290.88      8.03 o
   5   7   9       22.14       28.71      4.82 o
   6   7   9      122.49      121.13      8.93 o
  -4   8   9       45.90       54.10     18.58 o
  -3   8   9        0.12        1.34      3.69 o
  -2   8   9      178.75      179.14      9.95 o
  -1   8   9       71.62       69.23      6.80 o
   0   8   9      102.38      104.72     11.26 o
   1   8   9       14.64       16.86      2.93 o
   2   8   9        0.01        0.36      1.37 o
   3   8   9       29.40       24.60      3.66 o
   4   8   9        6.04        3.67      2.35 o
   5   8   9        0.06       -1.93      2.23 o
  -2   9   9        3.05       31.12     13.99 o
  -1   9   9       47.88       51.36      6.42 o
   0   9   9       21.86       27.61      4.73 o
   1   9   9       56.97       54.97     10.41 o
   2   9   9       14.53       13.76      5.17 o
   3   9   9       69.52       83.84     10.86 o
  -2  -9  10        1.03        0.00      6.27 o
  -1  -9  10       17.54       11.58      7.96 o
   0  -9  10       30.27       36.19      9.65 o
   1  -9  10        0.27       -3.14      5.79 o
  -4  -8  10        9.89        8.44      6.51 o
  -3  -8  10        5.52       10.37      6.51 o
  -2  -8  10      407.85      427.68     22.46 o
  -1  -8  10       42.86       40.05      9.65 o
   0  -8  10        0.00        8.20      6.75 o
   1  -8  10       60.06       71.41     11.82 o
   2  -8  10       30.05       27.50      8.68 o
   3  -8  10        3.93       10.37      6.51 o
  -5  -7  10      128.29      114.86     12.55 o
  -4  -7  10       22.86       18.09      6.51 o
  -3  -7  10       61.70       64.42      9.89 o
  -2  -7  10       61.98       55.73      9.41 o
  -1  -7  10        0.12       -0.48      5.79 o
   0  -7  10      406.09      404.79     22.22 o
   1  -7  10        0.23       10.61      6.51 o
   2  -7  10      161.74      136.39     10.86 o
   3  -7  10       69.49       88.42      9.12 o
   4  -7  10       23.18       13.03      6.51 o
  -6  -6  10       71.98       77.69     11.10 o
  -5  -6  10       71.40       58.39      9.17 o
  -4  -6  10       31.25       31.60      7.24 o
  -3  -6  10      540.27      497.99     22.47 o
  -2  -6  10       74.67       78.65      6.72 o
  -1  -6  10      631.93      572.98     16.90 o
   0  -6  10      496.34      457.38     22.47 o
   1  -6  10       16.51       25.77      5.45 o
   2  -6  10      884.30      847.88     24.17 o
   3  -6  10        5.97        6.78      4.08 o
   4  -6  10       37.39       48.49      9.65 o
   5  -6  10        1.51       -2.89      3.86 o
  -6  -5  10       18.30        9.65      5.31 o
  -5  -5  10       40.29       45.35      8.20 o
  -4  -5  10       27.26       33.77      7.00 o
  -3  -5  10        9.88        7.00      4.82 o
  -2  -5  10        5.02        4.67      2.28 o
  -1  -5  10        0.03        0.12      1.37 o
   0  -5  10      688.49      697.30     13.76 o
   1  -5  10      723.42      756.34     14.69 o
   2  -5  10        4.58        5.53      2.73 o
   3  -5  10       46.98       54.15      5.32 o
   4  -5  10       17.87       25.57      7.48 o
   5  -5  10        8.70        6.03      5.55 o
   6  -5  10        0.56        0.24      4.82 o
  -7  -4  10       72.45       72.74      6.20 o
  -6  -4  10       67.40       78.53      6.49 o
  -5  -4  10      580.08      580.67     16.10 o
  -4  -4  10      167.06      172.72      9.90 o
  -3  -4  10      157.13      156.40      5.40 o
  -2  -4  10      556.56      550.79      9.98 o
  -1  -4  10       28.17       34.36      2.43 o
   0  -4  10       17.51       21.02      2.09 o
   1  -4  10       24.26       24.90      2.28 o
   2  -4  10       66.57       58.34      3.37 o
   3  -4  10        3.61        0.75      1.98 o
   4  -4  10        0.00        0.80      2.43 o
   5  -4  10      115.09      133.20     14.72 o
   6  -4  10       76.50      103.26     13.51 o
  -7  -3  10        0.28       -0.07      2.71 o
  -6  -3  10      113.43      120.54      9.05 o
  -5  -3  10        5.65        9.13      2.98 o
  -4  -3  10      333.24      327.26      9.78 o
  -3  -3  10      325.60      348.64      6.70 o
  -2  -3  10        1.42        0.44      0.78 o
  -1  -3  10     1877.80     1882.00     17.38 o
   0  -3  10      179.12      169.08      3.76 o
   1  -3  10       11.37       11.64      1.40 o
   2  -3  10      344.81      337.00      5.49 o
   3  -3  10        8.64        9.13      1.59 o
   4  -3  10      101.49       87.68      5.02 o
   5  -3  10       15.63       13.87      3.16 o
   6  -3  10       99.74       86.86     12.06 o
   7  -3  10       97.66       88.79     12.79 o
  -7  -2  10       59.99       80.99      7.63 o
  -6  -2  10        1.36       -0.10      3.14 o
  -5  -2  10       71.46       62.44      5.96 o
  -4  -2  10       29.31       28.60      2.52 o
  -3  -2  10       33.82       25.24      1.70 o
  -2  -2  10      186.19      194.66      3.72 o
  -1  -2  10       22.53       36.69      1.96 o
   0  -2  10      381.72      366.23      5.48 o
   1  -2  10      657.61      630.25      7.62 o
   2  -2  10       39.53       44.51      2.04 o
   3  -2  10       78.52       73.92      3.51 o
   4  -2  10      239.39      225.75      6.03 o
   5  -2  10       39.65       41.79      4.44 o
   6  -2  10        1.58        1.40      2.15 o
   7  -2  10      119.97      121.04      8.31 o
  -7  -1  10        9.65        6.36      3.40 o
  -6  -1  10       89.39       75.67      7.08 o
  -5  -1  10      672.41      662.80     20.19 o
  -4  -1  10      166.28      174.28      4.84 o
  -3  -1  10      265.39      256.64      4.58 o
  -2  -1  10     1139.39     1218.97     12.86 o
  -1  -1  10       93.04       91.71      2.68 o
   0  -1  10      751.62      746.88      8.36 o
   1  -1  10      217.87      208.81      3.72 o
   2  -1  10       14.84       14.26      1.34 o
   3  -1  10      148.15      141.63      3.71 o
   4  -1  10       17.00       16.19      1.99 o
   5  -1  10      421.24      434.05     12.16 o
   6  -1  10      118.34      118.29      7.33 o
   7  -1  10        7.11       10.13      2.67 o
  -7   0  10       79.24       80.89      8.07 o
  -6   0  10        0.42        2.20      2.67 o
  -5   0  10       19.04       13.27      3.38 o
  -4   0  10        9.12       11.84      1.75 o
  -3   0  10     1079.74     1104.60     14.22 o
  -2   0  10      936.07      934.29     10.55 o
  -1   0  10     1323.22     1358.53     15.05 o
   0   0  10       75.26       63.57      2.32 o
   1   0  10       79.33       79.12      2.83 o
   2   0  10      399.30      392.62      5.46 o
   3   0  10      242.30      231.26      3.98 o
   4   0  10       12.57       11.11      2.41 o
   5   0  10       12.00        9.46      2.49 o
   6   0  10        0.16        0.17      1.94 o
   7   0  10       33.61       33.64      4.35 o
  -7   1  10       45.27       49.64      6.59 o
  -6   1  10        0.18        0.24      2.32 o
  -5   1  10        7.11        6.01      2.00 o
  -4   1  10      602.13      614.49      9.88 o
  -3   1  10      357.72      366.84      6.91 o
  -2   1  10     1225.77     1239.17     15.34 o
  -1   1  10      675.33      714.91      9.03 o
   0   1  10        8.78        5.38      0.95 o
   1   1  10        6.14        4.32      0.74 o
   2   1  10      571.37      577.22      6.01 o
   3   1  10      124.73      130.18      2.85 o
   4   1  10     1092.17     1063.60     19.86 o
   5   1  10      359.47      349.28      9.92 o
   6   1  10      132.49      137.04      6.82 o
   7   1  10       10.64        7.93      2.62 o
  -7   2  10        1.43       -0.48      3.62 o
  -6   2  10      154.77      156.14     13.27 o
  -5   2  10      101.26      106.83     11.19 o
  -4   2  10        0.03       -0.48      1.16 o
  -3   2  10     1847.59     1805.88     23.25 o
  -2   2  10        4.96        6.26      1.39 o
  -1   2  10      755.18      786.19     11.89 o
   0   2  10      675.20      642.21      7.45 o
   1   2  10      131.18      121.24      3.69 o
   2   2  10      650.80      638.71      7.65 o
   3   2  10       86.98       91.94      3.12 o
   4   2  10       28.05       23.72      2.15 o
   5   2  10      272.16      270.67      8.17 o
   6   2  10       51.78       53.30      4.72 o
   7   2  10        2.58        8.31      2.77 o
  -7   3  10       18.39       10.86      5.79 o
  -6   3  10       14.53       17.37      6.27 o
  -5   3  10       17.05       19.81      3.82 o
  -4   3  10       39.77       30.82      3.19 o
  -3   3  10      248.55      241.07      6.32 o
  -2   3  10       73.44       70.41      3.71 o
  -1   3  10        9.22        9.26      1.44 o
   0   3  10      376.28      374.98      7.49 o
   1   3  10      645.44      650.38      7.90 o
   2   3  10      646.10      655.50     10.46 o
   3   3  10        1.51        1.87      0.74 o
   4   3  10      933.05      919.74     11.33 o
   5   3  10      248.86      233.16      6.69 o
   6   3  10      321.22      321.03      7.80 o
   7   3  10       22.68       22.43      6.03 o
  -7   4  10        0.59        2.65      5.07 o
  -6   4  10        0.05        1.21      4.10 o
  -5   4  10       11.91       10.57      3.42 o
  -4   4  10       83.35       89.96      6.21 o
  -3   4  10       51.97       48.15      3.81 o
  -2   4  10      476.92      471.30     10.39 o
  -1   4  10        1.67        1.32      1.00 o
   0   4  10       22.67       23.10      1.78 o
   1   4  10      736.17      687.68      9.00 o
   2   4  10        0.97        1.81      0.80 o
   3   4  10       73.78       72.05      3.29 o
   4   4  10       47.84       52.72      3.43 o
   5   4  10       83.27       83.88      6.76 o
   6   4  10        8.95       10.77      3.15 o
   7   4  10       38.78       37.39      7.24 o
  -6   5  10        2.08       11.34      6.03 o
  -5   5  10       31.90       44.92      6.08 o
  -4   5  10       18.93       19.24      3.56 o
  -3   5  10      147.02      123.35      7.80 o
  -2   5  10       56.66       50.69      4.92 o
  -1   5  10      367.27      361.36      8.57 o
   0   5  10      183.11      182.84      4.98 o
   1   5  10      367.62      346.65      5.37 o
   2   5  10       32.41       27.79      2.11 o
   3   5  10      461.31      442.72      6.97 o
   4   5  10      160.17      145.92      4.89 o
   5   5  10       11.32        8.55      2.95 o
   6   5  10        0.00        0.46      2.26 o
   7   5  10        5.87        3.14      3.62 o
  -5   6  10        3.88        0.48      4.58 o
  -4   6  10      170.36      199.89     11.01 o
  -3   6  10       22.29       21.04      4.59 o
  -2   6  10       27.58       28.58      3.63 o
  -1   6  10      159.24      139.72      6.18 o
   0   6  10      181.46      185.36      7.34 o
   1   6  10       84.24       76.61      3.13 o
   2   6  10      516.70      527.81      9.30 o
   3   6  10       88.77       77.49      3.68 o
   4   6  10       63.96       70.61      5.81 o
   5   6  10        1.50       -1.12      1.96 o
   6   6  10       13.60       14.19      3.47 o
  -5   7  10       45.33       58.86     11.34 o
  -4   7  10       71.06       65.46     20.75 o
  -3   7  10       12.09       14.84      5.66 o
  -2   7  10       45.51       47.45      7.69 o
  -1   7  10       20.87       18.70      3.41 o
   0   7  10       98.33      101.07      6.18 o
   1   7  10      105.69      112.58      5.00 o
   2   7  10        1.20        3.23      1.42 o
   3   7  10       11.36       10.07      2.47 o
   4   7  10        8.11        7.95      2.60 o
   5   7  10        6.51        1.16      2.26 o
  -4   8  10        4.94        7.58      5.45 o
  -3   8  10        2.54        5.93      4.15 o
  -2   8  10       40.19       34.49      5.56 o
  -1   8  10       16.58       13.72      4.09 o
   0   8  10       75.39       65.54     10.10 o
   1   8  10       49.04       52.33      4.99 o
   2   8  10      243.97      221.25      7.09 o
   3   8  10        3.06        3.89      1.63 o
   4   8  10       79.85       63.80      6.17 o
  -2   9  10        2.09        2.62      3.39 o
  -1   9  10       41.63       37.78      5.64 o
   0   9  10        2.13        6.49      3.12 o
   1   9  10       10.09       34.29      6.21 o
   2   9  10      129.67      128.41     11.22 o
   3   9  10      109.89      104.38     22.20 o
  -3  -8  11       49.19       40.53      9.41 o
  -2  -8  11       17.47       25.57      8.44 o
  -1  -8  11       12.42       14.23      7.48 o
   0  -8  11        2.42        0.72      6.27 o
   1  -8  11       17.55       20.02      8.44 o
   2  -8  11       12.81       19.06      7.96 o
  -5  -7  11       83.15       83.48     11.58 o
  -4  -7  11        7.53       -1.21      5.31 o
  -3  -7  11      208.77      191.88     14.96 o
  -2  -7  11       86.10       91.93     11.82 o
  -1  -7  11      200.85      190.43     15.45 o
   0  -7  11      120.18      110.03     13.75 o
   1  -7  11        0.84       -1.45      6.03 o
   2  -7  11       33.24       32.33      9.17 o
   3  -7  11        9.26        8.58      4.29 o
   4  -7  11       17.64       24.61      7.72 o
  -5  -6  11        8.14       -0.48      5.07 o
  -4  -6  11       12.78       16.40      6.27 o
  -3  -6  11        9.64        2.89      5.31 o
  -2  -6  11      725.13      685.90     28.05 o
  -1  -6  11       29.88       23.16      7.48 o
   0  -6  11      588.89      540.63     25.86 o
   1  -6  11       33.67       34.94      7.84 o
   2  -6  11        9.80       16.71      5.55 o
   3  -6  11      317.36      313.90     18.47 o
   4  -6  11        2.11       14.23      6.51 o
   5  -6  11       15.25       16.89      7.48 o
  -6  -5  11        6.36        3.14      5.31 o
  -5  -5  11      143.07      155.89     13.03 o
  -4  -5  11      314.00      314.37     17.87 o
  -3  -5  11        0.02       -2.89      4.10 o
  -2  -5  11      400.39      365.70     18.84 o
  -1  -5  11      753.76      735.97     19.90 o
   0  -5  11     1322.50     1283.72     30.75 o
   1  -5  11       22.75       17.22      5.21 o
   2  -5  11       55.89       45.47      6.28 o
   3  -5  11       35.74       23.73      6.03 o
   4  -5  11       15.39       18.82      7.00 o
   5  -5  11       40.93       53.32     10.13 o
   6  -5  11      173.43      172.07     18.34 o
  -6  -4  11       12.42        8.90      3.36 o
  -5  -4  11       89.43       85.37      7.01 o
  -4  -4  11      154.34      162.77      8.23 o
  -3  -4  11       25.83       28.71      4.25 o
  -2  -4  11      174.60      185.77      7.43 o
  -1  -4  11      157.99      167.57      4.06 o
   0  -4  11      390.60      389.28      6.76 o
   1  -4  11       20.23       16.94      3.00 o
   2  -4  11      478.63      439.05     10.67 o
   3  -4  11       10.79       10.73      2.49 o
   4  -4  11        1.11       -0.58      2.54 o
   5  -4  11       99.17       73.11     11.34 o
   6  -4  11        0.56        2.65      4.58 o
  -7  -3  11      119.40      117.48      9.03 o
  -6  -3  11      139.16      152.65      8.66 o
  -5  -3  11       45.76       39.39      5.08 o
  -4  -3  11      120.63      122.33      7.28 o
  -3  -3  11       30.85       33.28      2.62 o
  -2  -3  11       33.60       33.75      2.46 o
  -1  -3  11      101.14       98.48      3.31 o
   0  -3  11       75.07       74.02      2.92 o
   1  -3  11        2.28        1.62      1.11 o
   2  -3  11       42.26       48.56      2.48 o
   3  -3  11      108.43      109.50      6.97 o
   4  -3  11        5.75        8.14      2.17 o
   5  -3  11        0.61       -0.32      2.81 o
   6  -3  11      128.06      130.79     14.48 o
   7  -3  11       38.74       35.46      8.68 o
  -7  -2  11        1.77        1.98      2.84 o
  -6  -2  11        0.38        1.31      2.54 o
  -5  -2  11      473.03      475.73     15.44 o
  -4  -2  11      329.97      330.30      7.90 o
  -3  -2  11       99.21       98.70      3.34 o
  -2  -2  11        2.17        0.96      0.80 o
  -1  -2  11       10.08        8.09      1.11 o
   0  -2  11       74.42       80.94      2.85 o
   1  -2  11        2.74        0.69      0.80 o
   2  -2  11       15.27       14.18      1.40 o
   3  -2  11       13.71        9.69      1.55 o
   4  -2  11      120.16      111.80      5.11 o
   5  -2  11       14.06       18.08      3.25 o
   6  -2  11      101.76      101.41      7.23 o
   7  -2  11       38.14       34.62     10.49 o
  -7  -1  11        0.15       -0.08      2.71 o
  -6  -1  11       51.14       61.74     10.49 o
  -5  -1  11       13.24       14.54      6.75 o
  -4  -1  11       10.51       11.60      1.92 o
  -3  -1  11      111.68      123.65      3.35 o
  -2  -1  11        2.37        2.78      0.89 o
  -1  -1  11       62.13       46.58      2.45 o
   0  -1  11      228.70      214.85      4.05 o
   1  -1  11      412.88      406.29      5.68 o
   2  -1  11      226.00      224.24      4.23 o
   3  -1  11      456.82      443.34      6.90 o
   4  -1  11      109.12      109.30      4.55 o
   5  -1  11      127.58      122.37      9.50 o
   6  -1  11       28.91       25.41      3.94 o
   7  -1  11       80.71       83.65      8.40 o
  -7   0  11       25.12       20.47      4.84 o
  -6   0  11       17.73       18.91      4.25 o
  -5   0  11       14.51       11.34      3.58 o
  -4   0  11      654.74      672.07     20.28 o
  -3   0  11       13.07        9.49      1.50 o
  -2   0  11     1378.07     1372.24     14.39 o
  -1   0  11       19.46       21.64      1.72 o
   0   0  11       54.97       49.24      2.36 o
   1   0  11       11.39       10.23      1.11 o
   2   0  11     1348.51     1356.10     13.51 o
   3   0  11       26.61       28.48      1.75 o
   4   0  11      108.22      102.21      3.53 o
   5   0  11      145.69      146.05      6.68 o
   6   0  11      218.55      210.35      8.47 o
   7   0  11      141.69      163.95     11.57 o
  -7   1  11        9.31        9.17      5.31 o
  -6   1  11       18.75       16.82      4.33 o
  -5   1  11      149.25      132.86      8.76 o
  -4   1  11      241.50      225.31      6.78 o
  -3   1  11        0.02       -0.11      1.02 o
  -2   1  11      256.76      260.66      5.70 o
  -1   1  11       15.16       17.17      1.57 o
   0   1  11      441.61      443.18      6.42 o
   1   1  11        8.14       10.27      1.05 o
   2   1  11       84.28       78.31      2.43 o
   3   1  11      265.60      253.68      4.38 o
   4   1  11      469.68      458.38      9.50 o
   5   1  11       93.78       95.24      5.93 o
   6   1  11      147.82      152.05      6.91 o
   7   1  11        0.13       -1.82      2.08 o
  -7   2  11        0.62       -2.41      3.62 o
  -6   2  11       76.08       84.93     12.06 o
  -5   2  11      210.33      208.23      7.88 o
  -4   2  11      213.38      233.96      7.19 o
  -3   2  11      164.88      183.20      6.03 o
  -2   2  11       59.97       68.87      3.75 o
  -1   2  11        1.91        1.40      0.93 o
   0   2  11       50.15       49.92      2.38 o
   1   2  11       27.45       31.70      1.88 o
   2   2  11      481.92      484.19      9.34 o
   3   2  11        2.62        3.99      0.85 o
   4   2  11      553.58      543.29     10.25 o
   5   2  11       13.20       11.51      2.43 o
   6   2  11        9.06        7.17      2.24 o
   7   2  11      157.16      173.07      7.15 o
  -7   3  11        2.17        6.03      5.31 o
  -6   3  11       16.65       22.19      6.51 o
  -5   3  11       82.81       77.48      7.84 o
  -4   3  11      293.91      301.51     17.26 o
  -3   3  11       12.04       10.82      2.06 o
  -2   3  11      193.89      174.86      5.30 o
  -1   3  11      773.70      767.20     12.20 o
   0   3  11      127.28      123.22      3.32 o
   1   3  11       95.05       98.01      3.07 o
   2   3  11        0.13        0.12      0.78 o
   3   3  11       36.98       34.04      1.77 o
   4   3  11      260.97      269.66      6.51 o
   5   3  11       19.79       20.37      2.55 o
   6   3  11       11.53       11.33      3.01 o
   7   3  11       81.09       82.03     10.86 o
  -6   4  11       22.14       38.36      9.17 o
  -5   4  11        9.42        6.14      3.19 o
  -4   4  11        1.53        2.30      1.95 o
  -3   4  11      385.44      370.39      9.60 o
  -2   4  11      212.43      210.24     11.71 o
  -1   4  11      401.31      398.77      9.04 o
   0   4  11     1068.03     1069.47     12.73 o
   1   4  11       70.37       64.45      3.00 o
   2   4  11     3097.19     2975.23     25.79 o
   3   4  11       41.51       39.92      1.88 o
   4   4  11      558.11      529.00     11.83 o
   5   4  11      431.94      443.44     14.79 o
   6   4  11        7.94        8.62      3.15 o
   7   4  11       24.82       24.36      6.51 o
  -6   5  11        3.87        8.20      6.03 o
  -5   5  11        1.04        0.70      2.95 o
  -4   5  11       65.86       69.89      6.12 o
  -3   5  11       33.57       40.50      4.49 o
  -2   5  11        4.43        1.32      1.54 o
  -1   5  11      596.44      541.82     10.27 o
   0   5  11      286.64      288.46      6.90 o
   1   5  11      125.33      122.50      5.32 o
   2   5  11      138.76      142.41      3.77 o
   3   5  11       42.97       35.16      3.24 o
   4   5  11       43.22       40.02      3.41 o
   5   5  11       32.48       42.49      5.16 o
   6   5  11        6.35       13.16      4.82 o
  -5   6  11        2.62        6.36      3.98 o
  -4   6  11      153.79      174.22     19.34 o
  -3   6  11      120.11      117.67      7.71 o
  -2   6  11      128.43      125.10      7.06 o
  -1   6  11        4.25        3.12      1.82 o
   0   6  11      173.62      162.25      6.19 o
   1   6  11       47.31       49.89      3.30 o
   2   6  11      168.07      137.23      6.37 o
   3   6  11       59.39       67.38      4.46 o
   4   6  11        0.01       -0.55      1.44 o
   5   6  11        1.21        2.20      2.37 o
   6   6  11        1.14        0.54      2.45 o
  -4   7  11       11.19        3.34      9.73 o
  -3   7  11        5.96        5.04      3.07 o
  -2   7  11       25.45       25.41      4.78 o
  -1   7  11       80.39       69.28      7.10 o
   0   7  11       14.18       14.31      3.08 o
   1   7  11        1.29        2.24      2.02 o
   2   7  11      125.81      132.88      6.45 o
   3   7  11        2.20        6.79      1.85 o
   4   7  11       21.85       27.20      7.52 o
   5   7  11      301.73      319.76     12.64 o
  -3   8  11       20.64       25.14      6.69 o
  -2   8  11        5.81       10.96      3.37 o
  -1   8  11      165.96      175.21      9.04 o
   0   8  11       16.91       19.74      6.13 o
   1   8  11      107.47       95.00      5.32 o
   2   8  11        0.00        2.27      2.26 o
   3   8  11       28.31       33.81      4.62 o
   4   8  11        0.02        0.02      2.36 o
  -1   9  11       18.50       23.81      5.01 o
   0   9  11      173.22      179.59     10.58 o
   1   9  11        3.88        8.09      8.32 o
   2   9  11       27.47       41.32     16.04 o
  -3  -8  12       67.63       64.90     11.34 o
  -2  -8  12        4.31        1.45      6.51 o
  -1  -8  12        8.97        4.82      6.75 o
   0  -8  12       53.95       62.48     11.82 o
   1  -8  12       10.75       16.89      8.20 o
   2  -8  12       20.99       27.74      9.41 o
  -4  -7  12       48.52       50.42      9.65 o
  -3  -7  12        9.88        5.31      6.51 o
  -2  -7  12       64.19       57.90     10.62 o
  -1  -7  12       12.77        6.27      6.75 o
   0  -7  12      197.66      184.88     15.93 o
   1  -7  12       28.95       27.98      9.17 o
   2  -7  12       81.32       96.51     14.48 o
   3  -7  12        3.20        4.58      5.31 o
   4  -7  12       28.31       24.85      8.44 o
  -5  -6  12       27.72       20.26      7.48 o
  -4  -6  12      377.45      385.15     21.01 o
  -3  -6  12        0.33        4.34      5.79 o
  -2  -6  12      345.11      331.30     19.32 o
  -1  -6  12        2.96        0.48      6.51 o
   0  -6  12        6.41       10.37      7.48 o
   1  -6  12       91.55       93.71      9.21 o
   2  -6  12      105.96       79.88      8.70 o
   3  -6  12       46.39       53.08     10.61 o
   4  -6  12       20.10       25.81      7.96 o
   5  -6  12        9.00       16.64      7.24 o
  -6  -5  12        0.01       -4.58      4.82 o
  -5  -5  12       17.39       10.77      3.43 o
  -4  -5  12      114.51      104.60     10.98 o
  -3  -5  12       25.36       27.02      7.48 o
  -2  -5  12     1058.89      950.05     34.86 o
  -1  -5  12       61.88       43.67      9.17 o
   0  -5  12      366.36      349.71     19.80 o
   1  -5  12        4.15        2.59      2.73 o
   2  -5  12      271.62      273.53     12.97 o
   3  -5  12       34.04       39.81      8.93 o
   4  -5  12        6.43       13.75      6.03 o
   5  -5  12        8.07       13.27      6.51 o
  -6  -4  12       87.41       90.33     12.43 o
  -5  -4  12       27.41       29.07      4.63 o
  -4  -4  12       33.91       45.63      5.32 o
  -3  -4  12      165.94      151.67     14.48 o
  -2  -4  12       36.34       29.54      3.84 o
  -1  -4  12      450.50      446.84      8.88 o
   0  -4  12       87.26       78.41      3.70 o
   1  -4  12        9.45       10.65      2.37 o
   2  -4  12       63.50       71.15      5.05 o
   3  -4  12       62.23       70.48      5.82 o
   4  -4  12       56.04       54.08      8.81 o
   5  -4  12       29.79       40.53      9.17 o
   6  -4  12       73.45       64.90     11.34 o
  -7  -3  12       17.83       23.72      4.95 o
  -6  -3  12       81.97       78.44      7.41 o
  -5  -3  12       16.70       17.02      4.01 o
  -4  -3  12      147.18      148.42     11.34 o
  -3  -3  12       56.28       53.12      3.86 o
  -2  -3  12      200.62      209.69      5.94 o
  -1  -3  12       53.07       45.03      2.48 o
   0  -3  12      492.59      482.12      6.92 o
   1  -3  12      783.60      766.74     10.79 o
   2  -3  12       18.75       16.75      1.99 o
   3  -3  12     1386.79     1341.44     21.79 o
   4  -3  12      436.02      437.99     13.19 o
   5  -3  12      922.36      915.42     25.99 o
   6  -3  12        0.48       -0.77      2.71 o
  -7  -2  12        2.55       -0.15      3.12 o
  -6  -2  12      225.21      255.44     11.76 o
  -5  -2  12        9.66       12.83      3.71 o
  -4  -2  12      205.63      223.65      8.79 o
  -3  -2  12        5.37        3.85      1.37 o
  -2  -2  12        0.44       -0.45      0.95 o
  -1  -2  12      344.28      338.49      6.27 o
   0  -2  12      273.88      257.86      5.00 o
   1  -2  12      220.35      226.80      4.34 o
   2  -2  12       20.59       20.53      1.75 o
   3  -2  12      171.38      177.70      7.22 o
   4  -2  12      132.45      134.90      7.87 o
   5  -2  12       12.00       11.72      3.04 o
   6  -2  12        8.22        5.45      2.83 o
   7  -2  12        1.36        3.85      3.47 o
  -7  -1  12        0.02       -3.75      2.67 o
  -6  -1  12       22.51       19.58      4.40 o
  -5  -1  12       30.96       18.87      4.08 o
  -4  -1  12      186.28      188.57      7.86 o
  -3  -1  12      142.05      139.14      3.88 o
  -2  -1  12        0.67       -0.41      0.86 o
  -1  -1  12      879.83      876.49     11.32 o
   0  -1  12      114.78      120.31      3.14 o
   1  -1  12       45.09       49.62      2.38 o
   2  -1  12       95.88       95.67      3.09 o
   3  -1  12      228.54      222.13      5.10 o
   4  -1  12       48.81       39.39      4.26 o
   5  -1  12        2.32        1.65      2.26 o
   6  -1  12        6.12        4.02      2.54 o
   7  -1  12       11.93       11.18      3.34 o
  -7   0  12      128.52      154.11     11.66 o
  -6   0  12        0.25        3.40      3.01 o
  -5   0  12      101.09       88.95      7.84 o
  -4   0  12       11.10       12.72      2.25 o
  -3   0  12      105.52      118.36      3.97 o
  -2   0  12        4.74        3.26      1.09 o
  -1   0  12        9.14       15.38      2.23 o
   0   0  12      503.02      522.39      7.40 o
   1   0  12      372.79      349.56      5.30 o
   2   0  12      661.45      667.40      7.92 o
   3   0  12      311.69      296.87      5.19 o
   4   0  12      314.68      320.26      8.63 o
   5   0  12      163.42      156.23      9.48 o
   6   0  12      105.89      109.16      7.19 o
   7   0  12        6.77        9.78      3.00 o
  -7   1  12        0.03       -0.48      3.86 o
  -6   1  12       58.03       57.79      7.08 o
  -5   1  12        0.94       -0.72      2.54 o
  -4   1  12        0.75        0.73      1.69 o
  -3   1  12      300.93      316.20      6.76 o
  -2   1  12        8.43        9.58      1.44 o
  -1   1  12      438.32      431.69      7.09 o
   0   1  12        4.76        6.29      1.10 o
   1   1  12       97.73       93.49      3.01 o
   2   1  12        1.52        0.05      0.74 o
   3   1  12      872.53      866.12     14.13 o
   4   1  12       79.63       84.61      4.64 o
   5   1  12     1066.10     1017.01     20.93 o
   6   1  12        0.51        2.42      2.67 o
   7   1  12       47.56       55.46      6.36 o
  -7   2  12        0.01       -0.72      3.86 o
  -6   2  12        2.82        4.34      4.10 o
  -5   2  12        6.74       11.58      5.31 o
  -4   2  12      308.87      318.73      9.92 o
  -3   2  12       85.85       80.63      4.41 o
  -2   2  12      198.42      194.94      5.16 o
  -1   2  12       82.98       80.59      3.66 o
   0   2  12       26.60       27.61      2.19 o
   1   2  12     1290.90     1272.85     12.73 o
   2   2  12       98.38       96.25      3.70 o
   3   2  12     1683.54     1625.51     18.08 o
   4   2  12       18.22       19.58      2.41 o
   5   2  12       54.78       60.16      4.73 o
   6   2  12        0.02        2.41      1.94 o
   7   2  12       45.01       49.73     10.30 o
  -6   3  12       51.15       38.36      8.69 o
  -5   3  12       83.29      104.69      8.23 o
  -4   3  12      151.92      155.81      8.62 o
  -3   3  12      102.19       94.82      5.36 o
  -2   3  12        2.88        1.61      1.43 o
  -1   3  12        4.79        4.36      1.34 o
   0   3  12       62.50       64.22      2.84 o
   1   3  12        0.71        0.28      0.98 o
   2   3  12      209.47      203.95      6.05 o
   3   3  12      186.72      185.52      6.35 o
   4   3  12      129.86      122.27      6.00 o
   5   3  12      226.08      225.17      7.34 o
   6   3  12      119.26      124.08      5.62 o
   7   3  12        0.48       -0.24      3.62 o
  -6   4  12       43.07       44.87      9.65 o
  -5   4  12       35.36       42.18      5.84 o
  -4   4  12       13.45       13.64      3.10 o
  -3   4  12      243.98      235.27      8.87 o
  -2   4  12       65.94       53.68      4.12 o
  -1   4  12       80.66       84.16      4.74 o
   0   4  12     1387.44     1362.59     16.92 o
   1   4  12      210.82      219.60      5.28 o
   2   4  12      102.76       90.61      3.96 o
   3   4  12      115.61      109.76      6.18 o
   4   4  12       59.84       55.76      6.08 o
   5   4  12       76.50       74.59      6.94 o
   6   4  12       45.78       47.94      6.01 o
  -6   5  12        1.68       -0.96      4.58 o
  -5   5  12       11.52        6.59      3.64 o
  -4   5  12      148.27      149.65      8.76 o
  -3   5  12       31.86       31.11      4.78 o
  -2   5  12      967.00      912.47     18.74 o
  -1   5  12      250.46      244.91      6.83 o
   0   5  12     1248.24     1196.92     15.70 o
   1   5  12      954.50      910.00     15.04 o
   2   5  12        0.49        1.94      1.20 o
   3   5  12      358.95      311.95     10.04 o
   4   5  12      198.29      193.28      6.90 o
   5   5  12        4.41        1.68      2.36 o
   6   5  12       89.11       78.51      7.48 o
  -5   6  12      225.28      232.48     16.05 o
  -4   6  12        0.86       -1.89      2.15 o
  -3   6  12      102.03       96.48     11.42 o
  -2   6  12      138.66      134.62     12.29 o
  -1   6  12      255.86      239.51      9.05 o
   0   6  12       39.03       37.88      3.58 o
   1   6  12      168.36      165.49      5.51 o
   2   6  12      497.82      474.48      9.24 o
   3   6  12      313.43      295.98      8.75 o
   4   6  12       43.26       37.69      3.60 o
   5   6  12       97.80       92.03      7.88 o
  -4   7  12       64.12       63.84     13.97 o
  -3   7  12       25.02       26.09      5.09 o
  -2   7  12        1.97        3.93      2.58 o
  -1   7  12      245.19      244.29      9.66 o
   0   7  12      128.96      149.58      7.99 o
   1   7  12       21.88       21.11      2.51 o
   2   7  12       23.18       22.58      2.75 o
   3   7  12       20.84       19.70      3.41 o
   4   7  12       42.84       41.80      4.98 o
   5   7  12        4.23        7.28      3.21 o
  -3   8  12        1.38       -1.71      3.86 o
  -2   8  12        1.04        4.36      3.15 o
  -1   8  12        8.03        8.29      4.39 o
   0   8  12        1.43       -0.02      2.21 o
   1   8  12      292.36      321.14      8.99 o
   2   8  12        7.74        7.53      2.24 o
   3   8  12       97.78       94.35     18.46 o
   0   9  12        0.19        5.45      8.05 o
   1   9  12      117.15      156.22     11.74 o
  -2  -8  13       12.16        5.07      7.72 o
  -1  -8  13        2.18        3.86      7.48 o
   0  -8  13        5.35        1.21      6.75 o
   1  -8  13       11.89       16.16      8.68 o
  -4  -7  13        4.85        2.65      6.75 o
  -3  -7  13        8.80        5.07      6.75 o
  -2  -7  13       78.83       96.99     13.27 o
  -1  -7  13       82.38       70.45     12.06 o
   0  -7  13       72.67       78.17     12.55 o
   1  -7  13       56.95       56.70     11.10 o
   2  -7  13        0.02        1.45      6.75 o
   3  -7  13       52.51       49.70     10.86 o
  -5  -6  13       24.31       20.99      7.96 o
  -4  -6  13       69.33       64.90     10.86 o
  -3  -6  13        4.69        8.20      6.75 o
  -2  -6  13      182.15      144.08     14.96 o
  -1  -6  13      146.10      132.73     14.72 o
   0  -6  13       82.06      101.34     13.51 o
   1  -6  13      180.63      205.58     11.94 o
   2  -6  13       78.49       95.23     14.11 o
   3  -6  13        3.68        0.72      5.07 o
   4  -6  13       11.60       20.99      7.72 o
  -5  -5  13       31.15       39.92      9.41 o
  -4  -5  13      135.70      153.28      8.63 o
  -3  -5  13       11.05       11.34      6.51 o
  -2  -5  13      129.08      110.28     12.79 o
  -1  -5  13      442.19      435.53     22.95 o
   0  -5  13        0.11       -0.72      6.03 o
   1  -5  13      117.97      112.21     14.24 o
   2  -5  13       18.93       16.70      5.18 o
   3  -5  13       33.78       30.64      8.44 o
   4  -5  13       10.18       11.10      6.75 o
   5  -5  13       88.72       95.06     13.75 o
  -6  -4  13       32.66       30.65      6.27 o
  -5  -4  13       33.70       38.93      5.60 o
  -4  -4  13       23.41       22.58      8.93 o
  -3  -4  13       11.29        8.45      3.39 o
  -2  -4  13       28.33       34.81      5.08 o
  -1  -4  13      200.54      197.00      6.03 o
   0  -4  13      265.15      295.34      8.15 o
   1  -4  13      297.00      301.67     10.00 o
   2  -4  13        4.09        4.32      2.14 o
   3  -4  13       89.36       95.26      6.81 o
   4  -4  13      250.38      261.29     27.04 o
   5  -4  13       38.81       49.70     10.37 o
   6  -4  13       18.62        8.93      6.27 o
  -6  -3  13       26.76       31.12      6.75 o
  -5  -3  13       38.49       45.48      6.15 o
  -4  -3  13      125.22      131.20      9.29 o
  -3  -3  13       20.90       25.41      4.59 o
  -2  -3  13      168.76      155.73      6.11 o
  -1  -3  13      476.91      467.11     13.65 o
   0  -3  13      138.28      142.05      4.06 o
   1  -3  13      145.15      150.74      5.18 o
   2  -3  13      529.73      538.89     10.83 o
   3  -3  13       42.32       29.17      3.84 o
   4  -3  13       27.38       30.94      5.39 o
   5  -3  13      393.21      400.59     16.21 o
   6  -3  13        7.79       12.54      4.25 o
  -6  -2  13        8.54        3.69      3.49 o
  -5  -2  13       31.09       27.49      4.78 o
  -4  -2  13      165.51      163.25      6.59 o
  -3  -2  13      201.07      185.94      7.10 o
  -2  -2  13       11.37       11.85      2.00 o
  -1  -2  13     1382.80     1415.20     15.52 o
   0  -2  13      130.31      117.90      3.51 o
   1  -2  13     1686.65     1639.74     15.91 o
   2  -2  13     1121.84     1099.94     13.28 o
   3  -2  13      188.85      173.58      8.02 o
   4  -2  13      368.87      352.98     11.57 o
   5  -2  13        2.71        0.01      2.17 o
   6  -2  13        7.57        3.52      2.54 o
  -7  -1  13       77.71       79.73      8.51 o
  -6  -1  13       11.83        7.02      3.98 o
  -5  -1  13        8.51        6.46      3.26 o
  -4  -1  13       36.09       34.29      3.70 o
  -3  -1  13        4.05        5.25      1.79 o
  -2  -1  13       76.98       82.53      4.07 o
  -1  -1  13        7.29        6.75      1.46 o
   0  -1  13      970.16      961.52     10.88 o
   1  -1  13        1.58        1.98      0.96 o
   2  -1  13        6.33        7.30      1.21 o
   3  -1  13      367.39      378.77      6.45 o
   4  -1  13      163.99      166.53      7.88 o
   5  -1  13        0.77       -0.76      1.83 o
   6  -1  13        0.02       -0.82      2.15 o
   7  -1  13       14.56       17.27      4.01 o
  -7   0  13        0.21       -0.48      4.10 o
  -6   0  13      113.18      104.42     13.27 o
  -5   0  13      115.01      111.66     10.74 o
  -4   0  13        0.00        2.24      1.80 o
  -3   0  13      901.40      968.09     16.91 o
  -2   0  13        0.34       -1.23      0.82 o
  -1   0  13      419.01      434.25      7.72 o
   0   0  13      184.76      172.12      4.69 o
   1   0  13       18.22       18.34      1.60 o
   2   0  13       28.41       31.73      1.97 o
   3   0  13       42.55       42.74      2.28 o
   4   0  13        0.01        0.41      1.57 o
   5   0  13       22.07       21.59      3.95 o
   6   0  13        2.48        2.07      2.26 o
   7   0  13        0.02        0.18      2.52 o
  -7   1  13       48.28       56.93     10.37 o
  -6   1  13       73.87       96.99     12.79 o
  -5   1  13       60.06       50.68      6.63 o
  -4   1  13        0.62       -0.35      1.73 o
  -3   1  13       39.16       30.71      2.88 o
  -2   1  13        4.81        3.66      1.23 o
  -1   1  13      362.09      352.35      6.91 o
   0   1  13       43.17       40.16      2.47 o
   1   1  13      163.20      165.20      3.87 o
   2   1  13     1673.45     1671.22     17.69 o
   3   1  13       25.37       21.91      2.00 o
   4   1  13     1187.06     1158.78     16.77 o
   5   1  13       20.51       20.79      3.33 o
   6   1  13        0.04       -2.64      1.76 o
   7   1  13       11.44       11.86      3.15 o
  -6   2  13        8.90        7.00      4.82 o
  -5   2  13       81.21       76.48     11.10 o
  -4   2  13       38.27       47.34     10.98 o
  -3   2  13      266.90      296.22      8.37 o
  -2   2  13      251.38      252.06      7.46 o
  -1   2  13        0.04       -0.24      0.95 o
   0   2  13       13.11       17.34      1.74 o
   1   2  13      404.90      397.50      7.35 o
   2   2  13      189.45      178.68      4.67 o
   3   2  13     1691.10     1683.57     18.96 o
   4   2  13      155.46      154.32      5.61 o
   5   2  13       11.71       12.67      2.79 o
   6   2  13      150.77      143.21      7.02 o
   7   2  13        0.02        0.67      2.17 o
  -6   3  13        2.52        6.03      5.31 o
  -5   3  13        2.60       -1.69      3.38 o
  -4   3  13       73.97       82.89      7.41 o
  -3   3  13      112.72      120.83      7.28 o
  -2   3  13        3.09        5.15      1.74 o
  -1   3  13      746.97      730.15     12.48 o
   0   3  13      185.57      189.21      5.12 o
   1   3  13       24.14       22.49      2.16 o
   2   3  13        1.64        0.46      1.09 o
   3   3  13       13.27       15.79      2.30 o
   4   3  13       76.32       74.68      4.60 o
   5   3  13        5.13        2.50      2.42 o
   6   3  13       10.00       10.59      2.33 o
  -6   4  13        0.79        7.72      5.55 o
  -5   4  13        3.06        8.20      5.31 o
  -4   4  13       24.95       19.00      4.29 o
  -3   4  13      273.85      268.03     12.96 o
  -2   4  13       42.51       39.99      3.75 o
  -1   4  13      354.84      334.23      9.46 o
   0   4  13      109.00      109.77      4.46 o
   1   4  13      715.69      713.02     12.15 o
   2   4  13      212.83      201.43      5.62 o
   3   4  13       11.00       13.53      2.39 o
   4   4  13      137.48      135.76      4.63 o
   5   4  13       41.38       43.07      5.62 o
   6   4  13        8.26       13.24      5.31 o
  -5   5  13       36.33       45.35      9.89 o
  -4   5  13      134.26      140.60     17.25 o
  -3   5  13        9.52       13.43      3.13 o
  -2   5  13      330.35      337.42     13.80 o
  -1   5  13      263.76      258.27      7.19 o
   0   5  13       26.64       24.42      2.65 o
   1   5  13       38.91       29.62      2.74 o
   2   5  13        0.80        1.24      1.17 o
   3   5  13       40.07       42.03      3.91 o
   4   5  13       11.57       14.91      3.03 o
   5   5  13        3.28        3.11      2.67 o
   6   5  13       22.85       24.47      4.75 o
  -5   6  13       16.30       16.40      7.48 o
  -4   6  13      146.77      151.02     14.60 o
  -3   6  13      146.90      160.75      9.13 o
  -2   6  13        9.69        7.77      3.16 o
  -1   6  13      276.36      247.28     10.66 o
   0   6  13      679.40      650.31     21.14 o
   1   6  13       15.53       19.93      2.82 o
   2   6  13      250.01      242.68      8.21 o
   3   6  13        0.01        0.88      1.69 o
   4   6  13       67.44       56.27      4.40 o
   5   6  13       23.08       24.16      4.57 o
  -4   7  13       35.50       26.92     12.30 o
  -3   7  13       21.07       16.77      4.60 o
  -2   7  13        1.21       -1.52      2.43 o
  -1   7  13      205.32      192.10     10.45 o
   0   7  13        4.66        5.31      2.06 o
   1   7  13      246.24      236.32      6.88 o
   2   7  13       33.24       42.35      3.71 o
   3   7  13       22.96       29.45      3.62 o
   4   7  13      260.98      275.47     11.58 o
  -2   8  13       32.95       39.61      7.98 o
  -1   8  13        5.15        5.21      5.38 o
   0   8  13      151.37      142.93      7.62 o
   1   8  13        5.19        9.74      3.20 o
   2   8  13        0.43        5.01      6.15 o
   3   8  13       41.72       50.88     11.22 o
  -3  -7  14       49.93       40.05     10.13 o
  -2  -7  14       47.75       38.36     10.37 o
  -1  -7  14        0.30       -5.07      6.27 o
   0  -7  14       23.92       10.61      8.20 o
   1  -7  14        2.33        5.55      7.72 o
  -4  -6  14        8.81       10.86      7.24 o
  -3  -6  14      246.86      252.73     18.35 o
  -2  -6  14       52.03       43.18     10.37 o
  -1  -6  14      174.34      167.97     16.89 o
   0  -6  14       66.34       90.96     13.75 o
   1  -6  14      230.39      223.28     12.89 o
   2  -6  14       35.49       30.40      8.68 o
   3  -6  14        0.99       -2.65      5.07 o
   4  -6  14       56.66       82.75     13.51 o
  -5  -5  14        0.57       -0.46      2.99 o
  -4  -5  14       79.78       70.86      7.24 o
  -3  -5  14       36.33       36.76      5.62 o
  -2  -5  14        0.02       -1.93      6.03 o
  -1  -5  14       28.10       40.53      9.65 o
   0  -5  14       24.41       19.54      7.96 o
   1  -5  14       94.24       82.28     13.03 o
   2  -5  14       65.08       80.33     11.10 o
   3  -5  14       92.04      100.37     13.99 o
   4  -5  14       86.94      146.45     17.13 o
   5  -5  14        1.01        6.03      6.03 o
  -6  -4  14       99.07       94.13      8.62 o
  -5  -4  14       49.90       55.54      9.05 o
  -4  -4  14        1.32        2.95      3.03 o
  -3  -4  14       36.93       33.82      5.43 o
  -2  -4  14      102.86      107.36      6.79 o
  -1  -4  14        4.51        4.70      2.47 o
   0  -4  14       31.62       32.65      4.45 o
   1  -4  14       77.57       84.24      6.44 o
   2  -4  14       14.99       11.32      3.01 o
   3  -4  14      128.55      135.16      7.77 o
   4  -4  14        5.50        4.85      3.98 o
   5  -4  14       28.97       34.74      9.17 o
  -6  -3  14        0.03        0.28      3.42 o
  -5  -3  14        1.31       -0.51      2.99 o
  -4  -3  14        0.14       -0.50      2.77 o
  -3  -3  14      141.08      135.67     18.27 o
  -2  -3  14       46.30       37.11      5.16 o
  -1  -3  14      202.28      210.17      6.39 o
   0  -3  14     1139.47     1106.21     15.57 o
   1  -3  14       83.08       73.05      4.28 o
   2  -3  14      533.30      534.42     17.44 o
   3  -3  14     1329.57     1256.57     31.67 o
   4  -3  14      243.28      221.38     12.03 o
   5  -3  14       22.45       18.91      5.03 o
   6  -3  14        3.96        0.24      4.58 o
  -6  -2  14       27.76       22.93      5.01 o
  -5  -2  14       15.81       15.23      4.82 o
  -4  -2  14        3.52        0.29      2.63 o
  -3  -2  14        0.28       -0.77      1.59 o
  -2  -2  14       66.99       71.02      4.73 o
  -1  -2  14       14.94       14.57      2.07 o
   0  -2  14     2049.63     2084.30     25.17 o
   1  -2  14      576.59      577.93      9.08 o
   2  -2  14        3.41        6.72      1.43 o
   3  -2  14      337.61      326.81     12.13 o
   4  -2  14      250.71      246.19      9.84 o
   5  -2  14        8.43        2.54      2.48 o
   6  -2  14       21.83       33.83      5.87 o
  -6  -1  14       31.64       30.81      7.36 o
  -5  -1  14      127.37      129.57      9.97 o
  -4  -1  14       59.04       56.35      4.71 o
  -3  -1  14      402.30      429.62     11.57 o
  -2  -1  14      995.38      946.07     16.83 o
  -1  -1  14      397.28      402.10      6.91 o
   0  -1  14      186.39      182.68      4.23 o
   1  -1  14      197.98      196.14      5.05 o
   2  -1  14        7.49        6.93      1.47 o
   3  -1  14        0.52        0.00      1.15 o
   4  -1  14       84.21       76.12      6.79 o
   5  -1  14       34.85       36.77      4.58 o
   6  -1  14        0.01       -0.57      2.08 o
  -6   0  14       27.64       37.25      8.68 o
  -5   0  14      124.70      126.94      9.95 o
  -4   0  14       10.55       10.53      2.58 o
  -3   0  14       19.14       14.11      2.76 o
  -2   0  14       35.40       40.41      3.07 o
  -1   0  14      167.57      170.89      4.63 o
   0   0  14      755.11      747.95      9.98 o
   1   0  14      203.97      216.58      4.61 o
   2   0  14      176.20      170.67      4.28 o
   3   0  14       31.96       23.59      1.90 o
   4   0  14       60.74       56.65      4.55 o
   5   0  14       48.06       42.35      4.85 o
   6   0  14       27.30       28.42      4.27 o
  -6   1  14       22.21       26.29      7.48 o
  -5   1  14      123.07      130.31     14.48 o
  -4   1  14      125.84      123.87      6.78 o
  -3   1  14       34.31       30.27      3.82 o
  -2   1  14      612.09      623.70      9.69 o
  -1   1  14       50.36       52.03      2.94 o
   0   1  14      156.47      157.16      4.34 o
   1   1  14        5.97        6.57      1.31 o
   2   1  14       41.77       44.04      2.51 o
   3   1  14      203.98      208.93      6.02 o
   4   1  14      128.02      126.06      5.25 o
   5   1  14       71.23       71.66      5.69 o
   6   1  14       23.90       23.75      3.88 o
  -6   2  14        8.04        5.79      4.82 o
  -5   2  14       10.36       20.02      6.75 o
  -4   2  14       19.94       18.26      3.98 o
  -3   2  14      259.07      263.40      9.37 o
  -2   2  14      607.59      618.03     11.60 o
  -1   2  14       45.28       43.17      2.98 o
   0   2  14      985.16      975.92     13.54 o
   1   2  14     1815.51     1739.18     20.59 o
   2   2  14     1020.48      983.88     13.46 o
   3   2  14        7.29        6.06      1.70 o
   4   2  14       19.88       17.81      2.55 o
   5   2  14       41.20       39.11      4.18 o
   6   2  14        7.02        5.11      2.66 o
  -6   3  14      137.88      137.06     16.41 o
  -5   3  14        8.96        8.68      5.55 o
  -4   3  14       48.39       46.32      5.94 o
  -3   3  14       52.07       47.12      4.83 o
  -2   3  14       25.40       26.88      3.16 o
  -1   3  14       13.96       14.39      2.10 o
   0   3  14       34.54       35.49      2.78 o
   1   3  14       14.53       16.64      2.03 o
   2   3  14       71.41       74.74      4.34 o
   3   3  14        3.74        5.07      1.73 o
   4   3  14      110.18      108.70      8.12 o
   5   3  14       62.15       67.35      4.99 o
   6   3  14        0.59        1.97      1.98 o
  -5   4  14       38.17       38.60      9.17 o
  -4   4  14        9.71        7.61      8.80 o
  -3   4  14       63.81       55.24      5.32 o
  -2   4  14        8.99        9.21      2.64 o
  -1   4  14       26.15       23.50      2.53 o
   0   4  14       36.72       38.83      2.95 o
   1   4  14       16.92       17.60      2.09 o
   2   4  14        6.54        7.80      1.69 o
   3   4  14       72.96       63.37      3.93 o
   4   4  14        7.59        9.49      1.87 o
   5   4  14        0.53       -1.29      3.62 o
   6   4  14       30.36       43.34      6.11 o
  -5   5  14        6.93        6.27      5.79 o
  -4   5  14       35.83       34.18      5.97 o
  -3   5  14      240.59      213.12      9.29 o
  -2   5  14      328.99      319.57     10.62 o
  -1   5  14       58.52       55.78      3.96 o
   0   5  14       74.40       75.89      4.43 o
   1   5  14       79.92       81.46      4.49 o
   2   5  14       12.59       10.29      2.22 o
   3   5  14       41.38       38.60      4.00 o
   4   5  14       15.63       21.62      3.09 o
   5   5  14       85.72       87.05     18.67 o
  -4   6  14      120.24      129.37     10.92 o
  -3   6  14       20.56       14.57      6.80 o
  -2   6  14      136.09      145.20     10.22 o
  -1   6  14       24.83       22.87      4.00 o
   0   6  14      126.26      126.65      7.58 o
   1   6  14        6.29        2.92      1.66 o
   2   6  14      109.58      108.09      4.11 o
   3   6  14       57.46       53.73      4.61 o
   4   6  14       13.83       25.02      5.74 o
   5   6  14       30.15       38.68     11.51 o
  -3   7  14       11.29       11.83      4.22 o
  -2   7  14       87.49       84.24      8.18 o
  -1   7  14       82.13       87.37      8.88 o
   0   7  14      171.23      156.11      7.01 o
   1   7  14      113.28      117.52      6.38 o
   2   7  14       19.42       25.03      5.25 o
   3   7  14       22.58       22.07      5.19 o
   4   7  14        2.34       27.02     12.06 o
  -1   8  14       12.57       15.22      5.41 o
   0   8  14      117.47      133.54      9.06 o
   1   8  14        0.80       25.33     12.30 o
   2   8  14      138.16      165.15     12.07 o
  -2  -7  15       11.64       13.51      9.17 o
  -1  -7  15      156.53      158.30     18.10 o
   0  -7  15      127.44      146.95     17.37 o
   1  -7  15        5.15       12.06      8.20 o
  -4  -6  15      250.15      229.31     18.59 o
  -3  -6  15       12.71       15.68      8.68 o
  -2  -6  15       18.94        8.44      7.72 o
  -1  -6  15        0.38       -8.20      5.79 o
   0  -6  15        6.44        3.86      7.24 o
   1  -6  15      120.20      136.04     11.85 o
   2  -6  15      232.87      256.82     19.79 o
   3  -6  15       93.00      125.46     16.41 o
  -4  -5  15       25.28       19.09      9.17 o
  -3  -5  15       67.71       70.31      7.54 o
  -2  -5  15      180.03      176.66     17.38 o
  -1  -5  15       73.09       67.31     11.82 o
   0  -5  15       39.32       23.40      8.44 o
   1  -5  15       32.23       24.17      5.44 o
   2  -5  15        6.50        7.72      6.51 o
   3  -5  15        4.28        5.55      6.27 o
   4  -5  15        0.79       -2.41      5.07 o
  -5  -4  15        0.86       -2.77      2.78 o
  -4  -4  15        0.00       -1.50      3.50 o
  -3  -4  15       15.89       18.71      4.55 o
  -2  -4  15        0.55        0.28      2.14 o
  -1  -4  15       45.42       44.27      4.88 o
   0  -4  15      210.93      220.26     19.19 o
   1  -4  15        0.22        2.45      3.16 o
   2  -4  15      132.08      138.88      8.61 o
   3  -4  15        1.30        3.38      3.10 o
   4  -4  15        9.13       16.89      5.11 o
   5  -4  15        7.44       -1.45      5.55 o
  -6  -3  15        7.43        1.04      3.50 o
  -5  -3  15       22.47       23.83      5.26 o
  -4  -3  15       12.12       17.37      4.52 o
  -3  -3  15       46.62       45.72      7.93 o
  -2  -3  15        0.24        0.28      1.92 o
  -1  -3  15      114.06      116.00      7.87 o
   0  -3  15       15.50       14.78      2.40 o
   1  -3  15      478.30      479.99     10.43 o
   2  -3  15        7.30        1.91      2.01 o
   3  -3  15       43.36       26.68      5.21 o
   4  -3  15        8.37       10.73      4.16 o
   5  -3  15        1.28        0.80      3.32 o
  -6  -2  15        0.06       -3.94      2.92 o
  -5  -2  15       42.15       39.93      6.30 o
  -4  -2  15      410.17      446.79     16.38 o
  -3  -2  15        6.82        2.45      2.14 o
  -2  -2  15      847.54      858.90     18.72 o
  -1  -2  15     1025.74      944.67     15.60 o
   0  -2  15       91.10      100.11      4.64 o
   1  -2  15      727.96      659.17     10.73 o
   2  -2  15       36.35       42.48      3.37 o
   3  -2  15      130.02      122.86      7.93 o
   4  -2  15       12.15        9.59      4.01 o
   5  -2  15        2.92        5.04      3.49 o
   6  -2  15        2.32        9.89      5.79 o
  -6  -1  15       20.87       23.69      5.67 o
  -5  -1  15        0.01        1.74      3.38 o
  -4  -1  15       39.98       46.90     10.61 o
  -3  -1  15        1.12       -1.81      1.62 o
  -2  -1  15        0.00        1.16      1.73 o
  -1  -1  15      203.40      206.44      5.87 o
   0  -1  15       96.87       95.96      3.86 o
   1  -1  15        5.12        2.52      1.45 o
   2  -1  15      378.52      382.61      7.43 o
   3  -1  15        5.46        4.73      2.19 o
   4  -1  15      129.70      127.47      8.10 o
   5  -1  15       67.34       73.79      6.40 o
   6  -1  15        0.21        2.69      2.78 o
  -6   0  15       38.45       39.81      8.93 o
  -5   0  15       53.34       54.04      9.89 o
  -4   0  15      401.49      426.96     12.14 o
  -3   0  15        2.54       -0.88      1.87 o
  -2   0  15      222.20      228.45      7.51 o
  -1   0  15       87.08       90.88      3.80 o
   0   0  15        5.32        5.31      1.37 o
   1   0  15      237.90      229.70      5.27 o
   2   0  15        1.98        2.07      1.11 o
   3   0  15      156.04      165.61      6.18 o
   4   0  15      129.48      130.39      6.22 o
   5   0  15      122.61      118.02      7.82 o
   6   0  15      170.25      179.49      8.96 o
  -6   1  15       26.18       28.22      7.96 o
  -5   1  15       23.79       20.02      6.51 o
  -4   1  15       30.37       29.79      4.74 o
  -3   1  15       10.66        6.89      2.78 o
  -2   1  15      102.07       78.16      5.07 o
  -1   1  15        5.19        3.14      1.35 o
   0   1  15       90.48       94.08      5.77 o
   1   1  15       39.54       37.10      2.52 o
   2   1  15       61.95       55.90      2.92 o
   3   1  15      441.12      415.36      8.97 o
   4   1  15        1.44        1.14      1.65 o
   5   1  15        0.62        0.41      2.22 o
   6   1  15       46.84       50.26      5.30 o
  -6   2  15       47.86       53.80     10.61 o
  -5   2  15      129.22      124.51     14.48 o
  -4   2  15       69.29       81.15      7.59 o
  -3   2  15       18.28       20.14      4.11 o
  -2   2  15        5.15        5.10      1.69 o
  -1   2  15      385.97      416.20      9.75 o
   0   2  15      275.38      261.76      7.69 o
   1   2  15      550.60      546.61     11.34 o
   2   2  15      105.81      112.76      4.88 o
   3   2  15       22.90       21.07      2.76 o
   4   2  15       20.95       25.57      3.03 o
   5   2  15      106.60      117.51      7.96 o
   6   2  15        1.10        0.77      2.29 o
  -5   3  15       43.55       40.53      9.17 o
  -4   3  15      308.72      322.61     13.53 o
  -3   3  15       32.92       28.23      3.97 o
  -2   3  15      477.19      488.02     11.77 o
  -1   3  15      482.84      476.17     13.64 o
   0   3  15       71.16       66.16      3.77 o
   1   3  15      311.07      296.18      6.76 o
   2   3  15        9.94       12.64      2.34 o
   3   3  15       23.90       15.08      2.54 o
   4   3  15        1.30        1.57      1.54 o
   5   3  15        2.17        3.16      2.55 o
   6   3  15        0.13        0.48      2.11 o
  -5   4  15       72.79       95.30     13.99 o
  -4   4  15       27.68       36.55      5.85 o
  -3   4  15       21.09       23.43      3.78 o
  -2   4  15        0.26       -1.72      1.75 o
  -1   4  15        6.74        4.34      1.67 o
   0   4  15        0.74        1.19      1.43 o
   1   4  15        0.20       -0.19      1.31 o
   2   4  15       23.76       25.19      3.09 o
   3   4  15       56.06       59.22      4.07 o
   4   4  15        2.16        2.13      1.89 o
   5   4  15       78.27       89.54      5.08 o
  -4   5  15       40.90       48.91      6.94 o
  -3   5  15        0.22        1.74      2.44 o
  -2   5  15       85.84       86.30      7.31 o
  -1   5  15      177.83      183.66      7.39 o
   0   5  15       45.58       43.90      3.65 o
   1   5  15        0.67        0.26      1.50 o
   2   5  15       23.23       25.76      2.73 o
   3   5  15       73.88       73.76      3.98 o
   4   5  15       49.24       52.33      4.69 o
   5   5  15        8.72       23.05     10.04 o
  -4   6  15        0.80        2.41      5.31 o
  -3   6  15        0.01       -0.78      9.57 o
  -2   6  15       18.82       14.08      3.69 o
  -1   6  15      112.59      113.21      6.65 o
   0   6  15        0.37       -1.48      2.15 o
   1   6  15      427.66      412.28     10.89 o
   2   6  15        1.98        1.46      1.46 o
   3   6  15       17.29       19.20      4.14 o
   4   6  15       31.56       54.28     15.44 o
  -3   7  15       43.95       46.42      9.30 o
  -2   7  15       27.58       29.71      7.17 o
  -1   7  15       44.07       37.02      5.27 o
   0   7  15       26.74       29.13      5.76 o
   1   7  15       19.58       30.98      4.61 o
   2   7  15       13.23       21.22      3.87 o
   3   7  15      100.07      104.88     30.16 o
   0   8  15       66.36       83.30     10.51 o
   1   8  15        2.38        9.08      6.75 o
   0  -7  16       34.32       39.56     11.34 o
  -3  -6  16       44.76       48.01     11.10 o
  -2  -6  16       87.74       96.03     14.24 o
  -1  -6  16      119.65      107.62     15.20 o
   0  -6  16       94.00      137.77     17.13 o
   1  -6  16       19.89       18.33      8.44 o
   2  -6  16      119.71      129.58     16.89 o
  -4  -5  16        2.56        4.77      3.87 o
  -3  -5  16        0.73        0.66      3.21 o
  -2  -5  16       12.50       10.13      7.96 o
  -1  -5  16        7.14        7.72      7.96 o
   0  -5  16      184.40      191.66     11.75 o
   1  -5  16       35.19       34.02      8.44 o
   2  -5  16       91.73      100.38     10.31 o
   3  -5  16       92.49      100.61     14.72 o
   4  -5  16        0.03       -2.89      5.55 o
  -5  -4  16       15.95       18.94     10.61 o
  -4  -4  16      115.50      131.56     10.30 o
  -3  -4  16      142.16      150.05     10.13 o
  -2  -4  16       14.20       16.15      3.55 o
  -1  -4  16      273.60      267.60     11.35 o
   0  -4  16        4.20        3.61      3.75 o
   1  -4  16      135.40      128.62     14.72 o
   2  -4  16       48.95       46.17      8.81 o
   3  -4  16       14.86       17.01      5.08 o
   4  -4  16       30.14       31.84      9.17 o
  -5  -3  16        0.00       -0.90      3.10 o
  -4  -3  16       23.17       19.46      5.15 o
  -3  -3  16        2.96        1.95      2.34 o
  -2  -3  16       38.53       31.54      4.30 o
  -1  -3  16        7.74        7.39      2.55 o
   0  -3  16       49.39       61.53      4.93 o
   1  -3  16       50.54       39.05      5.17 o
   2  -3  16        7.88       18.70      3.80 o
   3  -3  16      140.27      148.69     11.52 o
   4  -3  16       28.07       25.90      5.77 o
   5  -3  16        7.50        9.17      6.03 o
  -5  -2  16        8.74        6.75      6.27 o
  -4  -2  16       43.45       43.81      6.38 o
  -3  -2  16       59.22       56.96      5.27 o
  -2  -2  16        7.19        7.59      2.59 o
  -1  -2  16       26.33       17.46      3.13 o
   0  -2  16        7.72       12.28      2.46 o
   1  -2  16       21.62       20.30      2.50 o
   2  -2  16        5.36       10.35      2.30 o
   3  -2  16       19.99       21.75      4.87 o
   4  -2  16       11.10       12.91      4.33 o
   5  -2  16      124.50      120.95     10.65 o
  -6  -1  16       53.33       37.64      8.93 o
  -5  -1  16       11.55        9.92      4.58 o
  -4  -1  16      107.28      118.53      9.93 o
  -3  -1  16      369.08      351.25     11.11 o
  -2  -1  16      170.26      170.18      7.73 o
  -1  -1  16      127.71      121.96      5.64 o
   0  -1  16       33.55       26.18      2.87 o
   1  -1  16        9.31       11.58      1.88 o
   2  -1  16        0.04       -0.43      1.19 o
   3  -1  16        0.44        0.67      2.23 o
   4  -1  16        5.23        6.01      2.65 o
   5  -1  16        1.05        1.31      2.45 o
   6  -1  16        0.04       -1.69      4.10 o
  -6   0  16       47.77       22.19      7.24 o
  -5   0  16       30.09       34.50      8.20 o
  -4   0  16        0.00        0.24      3.62 o
  -3   0  16      179.23      176.47      9.24 o
  -2   0  16       12.26        7.19      6.63 o
  -1   0  16      280.69      272.25      7.55 o
   0   0  16      221.57      247.45      5.91 o
   1   0  16      480.63      474.62      8.14 o
   2   0  16       72.31       84.60      4.63 o
   3   0  16      358.67      345.61      9.04 o
   4   0  16       83.05       74.30      5.57 o
   5   0  16       42.87       40.85      4.96 o
   6   0  16       23.36       17.77      4.60 o
  -6   1  16       78.32       98.92     13.99 o
  -5   1  16       18.75       11.10      5.79 o
  -4   1  16       40.72       33.05      7.96 o
  -3   1  16       47.61       50.21      6.01 o
  -2   1  16       16.35       16.35      3.84 o
  -1   1  16       15.21       14.52      2.20 o
   0   1  16        1.66       -0.19      1.37 o
   1   1  16      618.32      588.09     10.95 o
   2   1  16      220.85      219.16      5.83 o
   3   1  16       25.86       31.39      3.39 o
   4   1  16      552.99      539.85     13.44 o
   5   1  16       58.02       67.52      6.05 o
   6   1  16       10.09        3.01      3.24 o
  -5   2  16        0.39       -0.72      3.86 o
  -4   2  16        5.22       11.84      3.59 o
  -3   2  16        5.37        6.66      3.15 o
  -2   2  16       28.63       21.18      3.51 o
  -1   2  16        0.53       -0.62      1.33 o
   0   2  16      538.95      533.77     10.92 o
   1   2  16      227.23      211.02      5.80 o
   2   2  16       19.11       16.07      2.37 o
   3   2  16       51.81       46.15      3.88 o
   4   2  16       80.07       70.03      6.24 o
   5   2  16       17.28       18.10      3.46 o
   6   2  16        3.60        4.70      3.24 o
  -5   3  16      116.19      131.75     15.93 o
  -4   3  16       94.40       88.44      8.58 o
  -3   3  16       15.66       10.03      4.10 o
  -2   3  16      199.63      211.97      8.96 o
  -1   3  16       58.02       59.57      6.39 o
   0   3  16       14.84       14.80      2.22 o
   1   3  16        3.27        1.03      1.32 o
   2   3  16        8.57        4.54      1.88 o
   3   3  16       57.11       65.13      4.54 o
   4   3  16        2.92        3.49      1.92 o
   5   3  16       52.93       47.91      5.15 o
  -5   4  16       76.75       96.51     14.23 o
  -4   4  16      214.09      230.88     12.27 o
  -3   4  16      215.30      265.47     12.88 o
  -2   4  16        0.99       -1.83      1.95 o
  -1   4  16      491.88      477.16     12.54 o
   0   4  16      202.82      192.91      6.12 o
   1   4  16        0.04        0.41      1.44 o
   2   4  16        0.87        1.05      1.94 o
   3   4  16        1.01        0.18      1.60 o
   4   4  16        1.55        2.56      1.72 o
   5   4  16        2.10        3.98      2.13 o
  -4   5  16        1.87        7.72      3.92 o
  -3   5  16        7.81       14.29      4.95 o
  -2   5  16       22.25       20.73      3.76 o
  -1   5  16       29.99       35.39      4.04 o
   0   5  16       15.38       14.49      2.46 o
   1   5  16      110.47      120.73      6.58 o
   2   5  16        6.15        5.13      1.91 o
   3   5  16       50.89       50.21      3.75 o
   4   5  16       66.57       73.40      5.67 o
  -3   6  16       31.83       28.35      7.02 o
  -2   6  16       51.33       58.73      9.65 o
  -1   6  16        0.32        0.91      2.25 o
   0   6  16       24.69       22.69      3.47 o
   1   6  16        2.51        5.87      2.34 o
   2   6  16       64.78       52.67      6.97 o
   3   6  16        2.81        5.70      6.56 o
   4   6  16        0.14       -1.93      3.14 o
  -2   7  16       15.81       17.68      6.14 o
  -1   7  16       99.39      101.03      8.58 o
   0   7  16       34.94       41.68      5.52 o
   1   7  16       18.48       29.16      5.22 o
   2   7  16       32.57       32.41      6.67 o
  -2  -6  17       10.51        3.62      8.68 o
  -1  -6  17       72.03       64.90     13.51 o
   0  -6  17       16.50       16.64      9.89 o
  -3  -5  17       31.09       37.14      6.37 o
  -2  -5  17        7.20        7.96      8.93 o
  -1  -5  17       58.76       73.34     13.51 o
   0  -5  17        0.10       -1.78      3.35 o
   1  -5  17       20.12       25.33      7.96 o
   2  -5  17        0.27        4.10      7.00 o
   3  -5  17        4.19        6.75      7.48 o
  -4  -4  17        0.10        2.25      4.82 o
  -3  -4  17       19.19       17.65      4.86 o
  -2  -4  17        6.64        7.67      3.01 o
  -1  -4  17       33.70       34.79      5.45 o
   0  -4  17       53.26       52.83      9.65 o
   1  -4  17      572.66      568.28     28.51 o
   2  -4  17        0.25       -0.24      3.51 o
   3  -4  17      101.59       77.69     12.79 o
   4  -4  17      188.50      197.66     20.27 o
  -5  -3  17      105.25      112.98     10.30 o
  -4  -3  17       18.24       14.07      6.39 o
  -3  -3  17      286.95      284.42     13.61 o
  -2  -3  17      181.27      177.28      7.41 o
  -1  -3  17       75.09       78.98      7.45 o
   0  -3  17       52.98       37.07      4.63 o
   1  -3  17      147.59      149.71     11.17 o
   2  -3  17       10.33        4.84      3.10 o
   3  -3  17       14.93       27.66      5.84 o
   4  -3  17        3.54        6.03      5.79 o
  -5  -2  17        0.35        0.32      3.51 o
  -4  -2  17        1.79       -0.64      2.97 o
  -3  -2  17        4.94        2.41      2.45 o
  -2  -2  17       25.19       35.55      4.68 o
  -1  -2  17      156.30      176.53      8.14 o
   0  -2  17        3.88        0.89      2.34 o
   1  -2  17       14.52       24.36      3.23 o
   2  -2  17       56.91       59.73      6.28 o
   3  -2  17        0.12        1.31      3.98 o
   4  -2  17       42.75       39.81      6.65 o
   5  -2  17        1.03        0.48      5.07 o
  -5  -1  17        1.29        4.82      4.82 o
  -4  -1  17       15.56       21.71      6.75 o
  -3  -1  17        8.38        7.84      3.12 o
  -2  -1  17       44.30       51.42      9.05 o
  -1  -1  17       47.52       44.13      5.03 o
   0  -1  17       17.34       21.21      3.10 o
   1  -1  17      169.58      174.96      7.45 o
   2  -1  17       36.08       35.31      4.48 o
   3  -1  17      145.39      147.90      7.82 o
   4  -1  17       43.44       48.54      5.66 o
   5  -1  17       50.17       53.08     10.13 o
  -5   0  17       42.48       34.74      8.68 o
  -4   0  17       18.67       10.13      5.31 o
  -3   0  17       77.50       89.28      7.97 o
  -2   0  17      121.51      133.54     13.39 o
  -1   0  17      122.09      150.89     12.64 o
   0   0  17        3.06        3.70      1.59 o
   1   0  17       24.15       25.11      2.51 o
   2   0  17        8.04       11.46      2.41 o
   3   0  17       49.39       49.41      4.72 o
   4   0  17        6.88        6.02      2.83 o
   5   0  17       72.43       65.65      7.76 o
  -5   1  17       11.16       11.82      6.27 o
  -4   1  17        3.67        3.86      4.58 o
  -3   1  17      103.52      109.68     15.32 o
  -2   1  17       29.10       28.35      4.95 o
  -1   1  17      555.05      554.38     11.73 o
   0   1  17        4.02        0.37      1.32 o
   1   1  17        0.53        1.18      1.21 o
   2   1  17      555.90      520.78     10.99 o
   3   1  17      104.48      117.00      5.65 o
   4   1  17      187.11      181.64      7.64 o
   5   1  17       38.99       45.25      5.29 o
  -5   2  17       14.03       21.71      7.48 o
  -4   2  17       11.91       19.54      6.75 o
  -3   2  17        1.41        3.38      2.88 o
  -2   2  17       14.32       15.16      4.01 o
  -1   2  17      355.30      332.32     10.04 o
   0   2  17        7.79        3.00      1.63 o
   1   2  17       53.46       56.11      3.67 o
   2   2  17       32.97       32.35      3.26 o
   3   2  17      118.96      121.88      8.54 o
   4   2  17      123.05      132.01      6.56 o
   5   2  17       46.53       42.63      7.84 o
  -5   3  17        5.19        8.44      5.79 o
  -4   3  17        0.08       -1.69      4.34 o
  -3   3  17       17.32       19.87      4.67 o
  -2   3  17       56.34       55.02      6.74 o
  -1   3  17       70.21       70.69      4.74 o
   0   3  17      140.71      129.00      5.56 o
   1   3  17        8.06        7.89      1.87 o
   2   3  17        2.16        5.45      2.06 o
   3   3  17        0.17        0.54      1.82 o
   4   3  17        2.24        5.03      2.40 o
   5   3  17        0.00       -0.17      2.12 o
  -4   4  17       14.78       13.36      4.43 o
  -3   4  17      111.55      106.25      9.81 o
  -2   4  17        0.04       -1.61      2.03 o
  -1   4  17        0.39       -2.48      1.70 o
   0   4  17        6.02        4.47      1.92 o
   1   4  17        4.77        2.38      1.99 o
   2   4  17       45.71       50.48      4.46 o
   3   4  17       11.95       10.77      2.43 o
   4   4  17      160.71      169.23     14.61 o
  -3   5  17       55.92       80.25     14.60 o
  -2   5  17       60.79       54.03     10.75 o
  -1   5  17       15.61       14.20      3.32 o
   0   5  17       27.78       30.39      3.79 o
   1   5  17        0.29        3.62      2.08 o
   2   5  17        1.80        2.52      3.24 o
   3   5  17       20.43       22.90      3.15 o
   4   5  17       67.18       76.24     11.34 o
  -2   6  17        0.02       -5.23     10.98 o
  -1   6  17       49.16       54.73      6.59 o
   0   6  17      271.90      287.37     12.24 o
   1   6  17       30.99       25.31      4.61 o
   2   6  17       22.18       26.10      4.74 o
   3   6  17       78.79      101.28     18.22 o
   0   7  17        3.24        8.03      5.27 o
   1   7  17       28.17       42.44      7.96 o
  -2  -5  18       33.86       46.32     11.82 o
  -1  -5  18       42.72       58.14     12.54 o
   0  -5  18       12.00       27.02      8.20 o
   2  -5  18       42.92       43.91     11.10 o
  -3  -4  18       15.48       19.60      6.87 o
  -2  -4  18      253.66      278.80     11.14 o
  -1  -4  18       69.93       61.25      7.33 o
   0  -4  18       52.89       59.83     10.37 o
   1  -4  18        3.79        4.10      4.82 o
   2  -4  18       24.12       12.06      8.20 o
   3  -4  18        0.66        8.44      7.00 o
  -4  -3  18      105.58      116.35     10.65 o
  -3  -3  18       86.73       90.73      9.24 o
  -2  -3  18       11.67       14.17      4.16 o
  -1  -3  18      684.51      681.77     21.61 o
   0  -3  18       24.35       30.40      5.60 o
   1  -3  18       30.05       24.13      5.11 o
   2  -3  18      140.04      151.86     12.19 o
   3  -3  18        2.72        3.86      6.51 o
   4  -3  18       41.27       34.50      9.41 o
  -4  -2  18       43.99       47.77      9.65 o
  -3  -2  18        0.29       -0.24      4.10 o
  -2  -2  18       11.57       18.67      3.86 o
  -1  -2  18       24.14       24.03      4.22 o
   0  -2  18       90.88       77.18      6.58 o
   1  -2  18       34.88       44.05      4.25 o
   2  -2  18       17.21       11.91      3.98 o
   3  -2  18       35.41       32.28      6.11 o
   4  -2  18      282.19      311.89     21.00 o
  -5  -1  18       34.87       46.80      9.65 o
  -4  -1  18        2.59       -2.41      3.86 o
  -3  -1  18      224.07      233.41     16.65 o
  -2  -1  18       95.29      113.91      9.48 o
  -1  -1  18       24.18       28.75      4.41 o
   0  -1  18       65.62       65.07     11.41 o
   1  -1  18       19.81       17.64      2.93 o
   2  -1  18        2.27        7.34      3.49 o
   3  -1  18       43.40       45.36      5.48 o
   4  -1  18        6.19       11.82      6.75 o
   5  -1  18      106.10      106.89     13.99 o
  -5   0  18      137.78      171.09     18.10 o
  -4   0  18       21.33       11.58      6.27 o
  -3   0  18       24.71       21.74      4.52 o
  -2   0  18       90.30       92.49     13.87 o
  -1   0  18       13.06       13.11      3.51 o
   0   0  18       42.51       38.07      4.08 o
   1   0  18        9.50       10.43      1.97 o
   2   0  18      132.07      145.83     11.11 o
   3   0  18        4.09        2.48      2.24 o
   4   0  18      205.36      225.14     11.20 o
   5   0  18       84.37       86.19      9.10 o
  -5   1  18        6.09       10.13      5.79 o
  -4   1  18       96.14       88.79     13.03 o
  -3   1  18       48.31       43.99      8.69 o
  -2   1  18      173.74      193.47     10.71 o
  -1   1  18       99.28       97.85      7.47 o
   0   1  18        8.96        6.56      2.14 o
   1   1  18        8.50        6.19      1.95 o
   2   1  18      124.17      115.98      5.89 o
   3   1  18      193.10      196.22      9.36 o
   4   1  18       97.55       98.50      8.86 o
   5   1  18       14.15        8.52      4.08 o
  -4   2  18       18.53       15.20      7.00 o
  -3   2  18      141.45      141.27     13.51 o
  -2   2  18        0.48       -0.98      2.47 o
  -1   2  18        0.22       -0.02      1.93 o
   0   2  18      396.05      409.63      9.86 o
   1   2  18      122.38      112.52      5.95 o
   2   2  18       38.59       36.14      3.94 o
   3   2  18      142.01      136.19      8.37 o
   4   2  18        0.01        2.66      2.16 o
   5   2  18        0.35        0.82      2.51 o
  -4   3  18       43.16       31.84      8.93 o
  -3   3  18        4.48        3.35      3.53 o
  -2   3  18       10.90       10.90      4.10 o
  -1   3  18        1.62       -1.50      3.81 o
   0   3  18        0.02       -0.33      1.58 o
   1   3  18        0.34        0.78      2.02 o
   2   3  18      211.07      222.66      8.17 o
   3   3  18       26.52       23.33      3.40 o
   4   3  18      132.87      134.80      8.01 o
  -3   4  18       20.66       39.11      6.46 o
  -2   4  18       95.77      119.35      8.32 o
  -1   4  18        0.25       -1.48      2.76 o
   0   4  18       19.51       17.58      3.24 o
   1   4  18       66.82       60.38      5.13 o
   2   4  18        5.05        5.95      2.48 o
   3   4  18        0.96        1.20      3.90 o
   4   4  18       44.84       57.49      6.89 o
  -3   5  18        3.16       -9.28     22.67 o
  -2   5  18        2.54        1.89      3.26 o
  -1   5  18       26.87       28.35      5.34 o
   0   5  18      140.84      165.34      8.81 o
   1   5  18       17.84       18.86      4.22 o
   2   5  18       18.04       17.52      5.43 o
   3   5  18        7.98       17.31      4.18 o
  -1   6  18       30.44       34.46      7.90 o
   0   6  18       25.44       25.94      4.94 o
   1   6  18        0.12        3.87      7.34 o
   2   6  18       34.72       44.67      5.51 o
  -2  -4  19        0.91        1.82      3.40 o
  -1  -4  19        9.86        7.21      3.74 o
   0  -4  19      106.42       95.79     13.51 o
   2  -4  19       61.19       51.63     11.82 o
  -3  -3  19      137.30      134.89     15.44 o
  -2  -3  19      100.23      104.17      9.44 o
  -1  -3  19       54.49       47.62      6.65 o
   0  -3  19        1.94        0.46      3.26 o
   1  -3  19        1.32        2.63      3.38 o
   2  -3  19        8.97        0.96      6.75 o
   3  -3  19        3.19       -0.96      6.51 o
  -4  -2  19       31.95       38.60      9.17 o
  -3  -2  19      111.28      112.68     14.24 o
  -2  -2  19      297.63      296.80     11.28 o
  -1  -2  19       15.93       15.41      3.85 o
   0  -2  19       44.57       45.93      8.55 o
   1  -2  19       58.53       68.58      7.81 o
   2  -2  19        1.07       -0.15      2.98 o
   3  -2  19       46.58       50.18     10.61 o
   4  -2  19        2.54        0.48      6.27 o
  -4  -1  19        0.04        2.41      4.58 o
  -3  -1  19        6.04        9.65      5.55 o
  -2  -1  19        3.13        3.65      2.78 o
  -1  -1  19       54.71       52.58      5.81 o
   0  -1  19       91.39       88.86      7.11 o
   1  -1  19       14.23       14.90      2.98 o
   2  -1  19      306.48      322.05     15.19 o
   3  -1  19      126.50      143.33     16.41 o
   4  -1  19       34.88       41.25      9.89 o
  -4   0  19       38.73       50.42     10.61 o
  -3   0  19        1.17        5.10      3.32 o
  -2   0  19      164.37      170.18      9.37 o
  -1   0  19      314.53      306.59     11.68 o
   0   0  19        0.16       -1.34      2.36 o
   1   0  19        4.34        1.17      2.30 o
   2   0  19        0.00        1.05      2.81 o
   3   0  19        9.39        6.21      2.73 o
   4   0  19       46.27       62.39      9.77 o
  -4   1  19        5.73        5.07      5.31 o
  -3   1  19       36.00       35.79      5.87 o
  -2   1  19      125.94      138.72      9.13 o
  -1   1  19        0.38       -0.60      2.33 o
   0   1  19        6.45        9.49      3.90 o
   1   1  19      342.14      342.31     10.34 o
   2   1  19       24.06       35.02      3.99 o
   3   1  19       55.66       53.20      5.84 o
   4   1  19       17.07       17.33      5.01 o
  -3   2  19       17.48        9.10      3.91 o
  -2   2  19        2.06       -0.77      3.25 o
  -1   2  19       10.68        6.86      8.26 o
   0   2  19        4.07        2.66      2.26 o
   1   2  19       28.69       39.30      4.35 o
   2   2  19       11.73       17.30      3.62 o
   3   2  19       61.92       61.85      8.64 o
   4   2  19       24.12       26.65      4.35 o
  -3   3  19       22.30       17.74      5.03 o
  -2   3  19      138.90      164.89     12.35 o
  -1   3  19      127.70      142.71      9.81 o
   0   3  19        2.14        0.44      2.16 o
   1   3  19       49.94       54.16      4.99 o
   2   3  19        2.29        1.31      3.59 o
   3   3  19        1.32       -0.79      2.38 o
   4   3  19        3.13        4.33      2.86 o
  -3   4  19        7.43        4.96      5.67 o
  -2   4  19        0.35       -8.55      8.44 o
  -1   4  19        0.02        2.61      3.17 o
   0   4  19       28.33       34.86      5.74 o
   1   4  19       56.57       55.81      5.65 o
   2   4  19        1.54        4.69      7.30 o
   3   4  19       14.05       21.52      6.91 o
  -2   5  19       19.45        1.45     20.26 o
  -1   5  19      130.66      162.66     20.15 o
   0   5  19       37.39       42.94      8.13 o
   1   5  19      117.71      131.87      9.68 o
   2   5  19       79.17       94.33     12.29 o
  -1  -4  20      190.31      180.40     13.05 o
  -2  -3  20      101.01      127.02     10.78 o
  -1  -3  20        9.30        1.81      3.41 o
   0  -3  20       29.72       34.87      6.40 o
   1  -3  20       34.94       21.47      7.48 o
   2  -3  20        0.55       -2.89      7.00 o
  -3  -2  20       72.38       72.86     12.06 o
  -2  -2  20        8.54       13.73      3.98 o
  -1  -2  20        0.44        0.94      2.79 o
   0  -2  20       13.64       16.15      3.85 o
   1  -2  20        7.29       14.30      8.60 o
   2  -2  20       14.75        7.24      5.55 o
   3  -2  20        0.70        3.86      7.00 o
  -3  -1  20       43.71       43.42      9.65 o
  -2  -1  20       28.37       29.63      4.92 o
  -1  -1  20      284.76      301.89     15.73 o
   0  -1  20       11.76       11.24      3.62 o
   1  -1  20       15.48       23.93      4.90 o
   2  -1  20        8.27        7.48      5.79 o
   3  -1  20      115.32      116.79     15.44 o
  -3   0  20        8.89       10.37      6.27 o
  -2   0  20       35.21       39.35      5.91 o
  -1   0  20       21.93       23.94      4.52 o
   0   0  20       93.03       88.12      7.37 o
   1   0  20       91.80      107.00      7.71 o
   2   0  20        0.79        2.17      4.58 o
   3   0  20      139.28      143.14     11.77 o
  -3   1  20      213.33      226.42     12.40 o
  -2   1  20       12.66       14.60      5.31 o
  -1   1  20       21.90       18.16      4.18 o
   0   1  20       80.91       78.89      6.95 o
   1   1  20       55.16       72.46      6.68 o
   2   1  20        3.14       13.62      6.86 o
   3   1  20       32.09       31.55      6.88 o
  -3   2  20        0.23       -0.80      3.12 o
  -2   2  20        2.34        5.46      3.57 o
  -1   2  20       73.13       82.01     11.48 o
   0   2  20       17.37       17.30      4.73 o
   1   2  20       29.34       27.46      5.21 o
   2   2  20        5.10       18.69     10.61 o
   3   2  20       12.36       13.81      4.57 o
  -3   3  20        0.11       -1.65      2.88 o
  -2   3  20       54.62       58.31     11.94 o
  -1   3  20       17.99       12.70      4.81 o
   0   3  20       52.40       48.06      6.87 o
   1   3  20        7.13       17.79      5.92 o
   2   3  20        0.40        7.69     17.73 o
   3   3  20       93.68       99.02      7.48 o
  -2   4  20        5.43      -14.96     20.99 o
  -1   4  20       54.98       60.80     24.37 o
   0   4  20       71.52       76.13     10.73 o
   1   4  20        1.24        3.38      3.85 o
   2   4  20        1.33        6.10      7.29 o
  -2  -2  21       27.77       38.28      6.49 o
  -1  -2  21      143.72      174.51     21.11 o
   0  -2  21        0.03       -0.72      4.34 o
   1  -2  21       74.38      108.81     15.68 o
  -2  -1  21       28.30       33.35      5.44 o
  -1  -1  21        0.20       -4.13      4.16 o
   0  -1  21        3.56        6.68      3.36 o
   1  -1  21       44.56       77.50     12.67 o
   2  -1  21        0.55        6.27      5.79 o
  -2   0  21      115.77      109.81     15.44 o
  -1   0  21       65.60       74.61      7.28 o
   0   0  21      108.45      114.56      8.40 o
   1   0  21        1.02        5.23      4.22 o
   2   0  21       29.02       28.47      8.68 o
  -2   1  21        9.72        6.27      4.09 o
  -1   1  21       90.05       95.86     22.14 o
   0   1  21       76.99       92.18      9.18 o
   1   1  21      157.82      167.57     15.44 o
  -2   2  21       34.74       34.21      6.22 o
  -1   2  21       19.50       13.70      6.21 o
   0   2  21        0.09       -0.71      4.58 o
   1   2  21        0.21       13.27     12.54 o
   2   2  21        0.45       -2.41      4.34 o
  -1   3  21       48.97       61.61     11.07 o
   0   3  21      172.70      214.30     36.92 o
   1   3  21       29.15       34.46      7.84 o
   2   3  21       90.07      133.69     13.77 o
  -1   0  22       18.97        5.31      6.03 o
   0   0  22        6.79        0.48      5.55 o
   1   0  22        0.01        2.17      5.79 o
   0   1  22        0.02        5.84      5.26 o
   1   1  22       73.31       87.34     14.48 o
 
